# Supplementary material for: Inhibition of the oligosaccharyl transferase in Caenorhabditis elegans that compromises ER proteostasis suppresses p38-dependent protection against pathogenic bacteria
Source: PLoS Genet. 2020 Mar 4;16(3):e1008617. doi: 10.1371/journal.pgen.1008617 (PMC7055741; doi:10.1371/journal.pgen.1008617)
Supplement: S1 Table — is uploaded as a separate Excel file. (XLSX) [file pgen.1008617.s008.xlsx]

## Sheet: Table S1
S1 Table . Genetic screen data using PA14 standard slow killing assay with RNAi clones targeting non-mitochondrial genes that have mitochondrial GO terms.
	H.sapiens														C.elegans
				Gene Ontology										human MitoCarta
				mitochondrial fission	mitochondrion	mitochondrial envelope	mitochondrial outer membrane	mitochondrial inner membrane	mitochondrial matrix	mitochondrial fusion	mitochondrial crista	mitochondrial membrane	mitochondrial part					RNAi screen
No.	QeuryGeneSymbol	description	Gene description	GO:0000266	GO:0005739	GO:0005740	GO:0005741	GO:0005743	GO:0005759	GO:0008053	GO:0030061	GO:0031966	GO:0044429	Y/N	referGeneSymbol	Sequence name	RNAi clones that affect development (D) or viability (V)	No. of animals subjected to RNAi screen	% change in mean survival	p value (Log-rank test)
1	PRKACA	ENSG00000072062	protein kinase, cAMP-dependent, catalytic, alpha		IEA									N	kin-1	ZK909.2		100	-46.5687	0
2	PPP3CA	ENSG00000138814	protein phosphatase 3, catalytic subunit, alpha isozyme		IEA									N	tax-6	C02F4.2		100	-40.8982	0
3	VARS	ENSG00000096171	valyl-tRNA synthetase		IEA									N	vars-2	Y87G2A.5		100	-29.9229	0
4	SGK1	ENSG00000118515	serum/glucocorticoid regulated kinase 1		IEA									N	sgk-1	W10G6.2		100	-27.6405	0
5	TUSC3	ENSG00000104723	tumor suppressor candidate 3		ISS									N	ZK686.3	ZK686.3		100	-25.3631	0
6	KRAS	ENSG00000133703	v-Ki-ras2 Kirsten rat sarcoma viral oncogene homolog		IEA									N	let-60	ZK792.6		100	-23.4408	4e-05
7	GOLPH3	ENSG00000113384	golgi phosphoprotein 3 (coat-protein)		IDA									N	Y47G6A.18	Y47G6A.18		100	-15.8228	1.3e-08
8	ADAM12	ENSG00000148848	ADAM metallopeptidase domain 12		IDA									N	adm-2	C04A11.4		100	-15.0138	1.5e-06
9	MAP2K1	ENSG00000169032	mitogen-activated protein kinase kinase 1		TAS									N	mek-2	Y54E10BL.6		100	-14.79	6e-07
10	SLMO2	ENSG00000101166	slowmo homolog 2 (Drosophila)		IEA									N	F15D3.6	F15D3.6		100	-13.5025	0.0252
11	MMADHC	ENSG00000168288	methylmalonic aciduria (cobalamin deficiency) cblD type, with homocystinuria		IEA									N	Y76A2B.5	Y76A2B.5		100	-12.504	0.0002
12	DUS2	ENSG00000167264	dihydrouridine synthase 2-like, SMM1 homolog (S. cerevisiae)		IEA									N	Y54E5A.6	Y54E5A.6		100	-12.3126	0.0005
13	GTPBP5	ENSG00000101181	GTP binding protein 5 (putative)		IEA									N	M01E5.2	M01E5.2		100	-11.8632	0.0457
14	PGAM5	ENSG00000247077	phosphoglycerate mutase family member 5		IEA		IEA							N	pgam-5	R07G3.5		100	-11.5336	0.0008
15	APEX1	ENSG00000100823	APEX nuclease (multifunctional DNA repair enzyme) 1		IDA									N	exo-3	R09B3.1		100	-11.3698	0.0031
16	DIAPH2	ENSG00000147202	diaphanous homolog 2 (Drosophila)		IDA									N	cyk-1	F11H8.4		100	-9.82672	3.1e-07
17	EYA2	ENSG00000064655	fumarylacetoacetate hydrolase domain containing 1		IDA									N	ZK688.3	ZK688.3		93	-9.55818	0.0139
18	C3ORF23	ENSG00000179152	chromosome 3 open reading frame 23		IDA									N	C35B8.3	C35B8.3		100	-9.30568	0.0056
19	C10ORF58	ENSG00000122378	chromosome 10 open reading frame 58		IEA									N	R53.5	R53.5		98	-8.96187	0.0116
20	AP2M1	ENSG00000161203	adaptor-related protein complex 2, mu 1 subunit		IEA									N	dpy-23	R160.1		100	-7.82129	0.0044
21	GOT2	ENSG00000125166	glutamic-oxaloacetic transaminase 2, mitochondrial (aspartate aminotransferase 2)		IDA^ISS			IEA	TAS					N	C14F11.1	C14F11.1		100	-7.80587	0.0041
22	PRKCA	ENSG00000154229	protein kinase C, alpha		IEA							IEA		N	pkc-2	E01H11.1		100	-7.12086	0.0086
23	OGT	ENSG00000147162	O-linked N-acetylglucosamine (GlcNAc) transferase (UDP-N-acetylglucosamine:polypeptide-N-acetylglucosaminyl transferase)		IEA									N	ogt-1	K04G7.3		100	-6.63378	0.0035
24	SLC25A10	ENSG00000183048	solute carrier family 25 (mitochondrial carrier; dicarboxylate transporter), member 10		IDA			TAS						N	K11G12.5	K11G12.5		100	-6.4047	0.0317
25	CYB5A	ENSG00000166347	cytochrome b5 type A (microsomal)		IEA		TAS							N	C31E10.7	C31E10.7		100	-6.38345	0.0046
26	QTRTD1	ENSG00000151576	queuine tRNA-ribosyltransferase domain containing 1		ISS									N	tgt-2	Y39B6A.35		100	-6.1837	0.0401
27	FIS1	ENSG00000214253	fission 1 (mitochondrial outer membrane) homolog (S. cerevisiae)	IDA^IMP	IDA		IEA							N	fis-2	F13B9.8		100	-5.85187	0.0351
28	SRP19	ENSG00000153037	signal recognition particle 19kDa		IDA									N	F37F2.2	F37F2.2		100	-4.79014	0.0339
29	PRODH	ENSG00000277196	proline dehydrogenase (oxidase) 1		IEA			TAS	IEA					N	B0513.5	B0513.5		100	-4.31488	0.0059
30	PAM16	ENSG00000217930	presequence translocase-associated motor 16 homolog (S. cerevisiae)		IEA			IEA						N	F45G2.8	F45G2.8		100	0.947016	0.0228
31	TTC35	ENSG00000104412	tetratricopeptide repeat domain 35, ER membrane protein complex subunit 2		IEA									N	Y57G7A.10	Y57G7A.10		100	2.74242	0.04
32	C12ORF10	ENSG00000139637	chromosome 12 open reading frame 10		IEA									N	C27H6.8	C27H6.8		95	4.78884	0.0018
33	GPD1	ENSG00000167588	glycerol-3-phosphate dehydrogenase 1 (soluble)		IEA									N	gpdh-2	K11H3.1		100	6.92976	0.0178
34	PRELID1	ENSG00000169230	PRELI domain containing 1		IDA^ISS									N	B0334.4	B0334.4		100	9.30437	0.0166
35	NOP14	ENSG00000087269	NOP14 nucleolar protein homolog (yeast)		ISS									N	Y48G1A.4	Y48G1A.4		100	11.9471	0.0005
36	REXO2	ENSG00000051180	REX2, RNA exonuclease 2 homolog (S. cerevisiae)		IDA									N	C08B6.8	C08B6.8		100	12.5017	0.007
37	HCFC1	ENSG00000172534	host cell factor C1 (VP16-accessory protein)		IDA									N	hcf-1	C46A5.9		100	15.3546	4.8e-06
38	DEGS1	ENSG00000143753	delta(4)-desaturase, sphingolipid 1		IEA									N	F33D4.4	F33D4.4		100	16.6853	2e-08
39	DCPS	ENSG00000110063	decapping enzyme, scavenger		IDA									N	dcs-1	Y113G7A.9		100	16.9855	0.0027
40	DNAJC19	ENSG00000205981	DnaJ (Hsp40) homolog, subfamily C, member 19		IDA			IEA						N	dnj-21	T19B4.4		86	17.4559	0.0008
41	ISCA1	ENSG00000135070	iron-sulfur cluster assembly 1 homolog (S. cerevisiae)		IEA									N	Y39B6A.3	Y39B6A.3		100	20.05	0.0002
42	SIRT1	ENSG00000096717	sirtuin 1		IEA									N	sir-2.1	R11A8.4		100	22.3161	0
43	GNL3L	ENSG00000130119	guanine nucleotide binding protein-like 3 (nucleolar)-like		IDA									N	nst-1	K01C8.9		100	23.1253	3.7e-08
44	C8ORF38	ENSG00000156170	chromosome 8 open reading frame 38		IEA									N	B0334.5	B0334.5		100	27.7454	0
45	PMPCB	ENSG00000105819	peptidase (mitochondrial processing) beta		IEA			IEA	IEA					N	mppb-1	ZC410.2		100	27.9261	0
46	CDK1	ENSG00000170312	cyclin-dependent kinase 1		TAS									N	cdk-1	T05G5.3		100	41.7707	0
47	TH	ENSG00000180176	tyrosine hydroxylase		IEA									N	cat-2	B0432.5		100	-24.9983	0.2158
48	FEN1	ENSG00000168496	flap structure-specific endonuclease 1		IDA									N	crn-1	Y47G6A.8		100	-22.6348	0.0713
49	GFM1	ENSG00000168827	G elongation factor, mitochondrial 1		IDA									N	F29C12.4	F29C12.4		91	-13.3137	0.0636
50	IMPA1	ENSG00000133731	inositol(myo)-1(or 4)-monophosphatase 1		IDA									N	ttx-7	F13G3.5		100	-12.9959	0.0549
51	LYPLA1	ENSG00000120992	lysophospholipase I		IEA									N	ath-1	K04G2.5		100	-11.241	0.1849
52	SLC8A3	ENSG00000100678	solute carrier family 8 (sodium/calcium exchanger), member 3		IEA									N	ncx-2	C10G8.5		100	-10.7134	0.3166
53	SPTLC2	ENSG00000100596	serine palmitoyltransferase, long chain base subunit 2		IEA									N	sptl-2	F43H9.2		100	-10.6757	0.468
54	SLC25A46	ENSG00000162241	solute carrier family 25, member 46		IEA			IEA						N	Y40B1B.8	Y40B1B.8		90	-10.3523	0.3683
55	PIN4	ENSG00000102309	protein (peptidylprolyl cis/trans isomerase) NIMA-interacting, 4 (parvulin)		IEA				IDA^IEA					N	Y48C3A.16	Y48C3A.16		100	-9.92191	0.312
56	CLPX	ENSG00000166855	ClpX caseinolytic peptidase X homolog (E. coli)		IDA^NAS			ISS						N	D2030.2	D2030.2		100	-8.54686	0.2378
57	MAPK1	ENSG00000100030	mitogen-activated protein kinase 1		TAS									N	mpk-1	F43C1.2		100	-8.11121	0.0532
58	QTRT1	ENSG00000213339	queuine tRNA-ribosyltransferase 1		IEA									N	tgt-1	ZK829.6		100	-8.10454	0.3234
59	MRM1	ENSG00000274853	mitochondrial rRNA methyltransferase 1 homolog (S. cerevisiae)		IEA									N	Y45F3A.9	Y45F3A.9		100	-7.85743	0.2425
60	TMLHE	ENSG00000185973	trimethyllysine hydroxylase, epsilon		IDA^IEA				TAS					N	gbh-2	M05D6.7		99	-7.22505	0.312
61	MAPK10	ENSG00000109339	mitogen-activated protein kinase 10		IEA									N	jnk-1	B0478.1		94	-7.14913	0.1432
62	MCCC2	ENSG00000275300	methylcrotonoyl-CoA carboxylase 2 (beta)		NAS			TAS	IEA					N	F02A9.4	F02A9.4		88	-6.8578	0.3889
63	SFXN1	ENSG00000164466	sideroflexin 1		IDA			IEA						N	sfxn-1.5	T04F8.1		100	-5.94059	0.0647
64	CASQ1	ENSG00000143318	calsequestrin 1 (fast-twitch, skeletal muscle)		IEA				TAS					N	csq-1	F40E10.3		100	-5.8341	0.0768
65	GLS2	ENSG00000135423	glutaminase 2 (liver, mitochondrial)		IEA				TAS					N	glna-1	C09F9.3		100	-5.61939	0.1153
66	BCAT2	ENSG00000105552	branched chain amino-acid transaminase 2, mitochondrial		IEA				TAS					N	bcat-1	K02A4.1		100	-5.57088	0.0915
67	RNF185	ENSG00000138942	ring finger protein 185		IEA		IEA							N	rnf-5	C16C10.7		90	-4.56621	0.6236
68	MCCC1	ENSG00000131844	methylcrotonoyl-CoA carboxylase 1 (alpha)		IDA			TAS	NAS					N	F32B6.2	F32B6.2		100	-4.40737	0.1164
69	PRKCE	ENSG00000171132	protein kinase C, epsilon		IEA									N	pkc-1	F57F5.5		100	-3.95504	0.2144
70	ABCE1	ENSG00000164163	ATP-binding cassette, sub-family E (OABP), member 1		IDA									N	abce-1	Y39E4B.1		100	-3.77601	0.2662
71	TCF25	ENSG00000141002	transcription factor 25 (basic helix-loop-helix)		IDA									N	K07A12.1	K07A12.1		100	-3.71342	0.1
72	D2HGDH	ENSG00000180902	D-2-hydroxyglutarate dehydrogenase		ISS				TAS					N	F54D5.12	F54D5.12		98	-3.18931	0.8741
73	GLOD4	ENSG00000167699	glyoxalase domain containing 4		IEA									N	glod-4	C16C10.10		100	-3.02945	0.6164
74	BRP44L	ENSG00000060762	brain protein 44-like		IEA									N	R07E5.13	R07E5.13		100	-2.47877	0.6213
75	PTPMT1	ENSG00000080815	protein tyrosine phosphatase, mitochondrial 1		IBA			IEA						N	F28C6.8	F28C6.8		100	-1.64052	0.7658
76	TAZ	ENSG00000102125	tafazzin		IC^IDA									N	acl-3	ZK809.2		100	-0.705405	0.9914
77	ERAL1	ENSG00000132591	electron-transfer-flavoprotein, alpha polypeptide		IDA				TAS					N	F27D4.1	F27D4.1		100	-0.668809	0.3242
78	SLC8A1	ENSG00000183023	solute carrier family 8 (sodium/calcium exchanger), member 1		IEA									N	ncx-1	Y113G7A.4		100	-0.386761	0.8575
79	QRSL1	ENSG00000177192	glutaminyl-tRNA synthase (glutamine-hydrolyzing)-like 1		IDA^IMP									N	Y41D4A.6	Y41D4A.6		100	-0.232256	0.8339
80	PINX1	ENSG00000254093	PIN2/TERF1 interacting, telomerase inhibitor 1		IDA									N	T23G7.3	T23G7.3		100	-0.192201	0.2999
81	STOML2	ENSG00000118046	stomatin (EPB72)-like 2		IEA			IEA						N	stl-1	F30A10.5		100	-0.18414	0.6928
82	TAT	ENSG00000198650	tyrosine aminotransferase		IEA									N	tatn-1	F42D1.2		100	0.409255	0.9636
83	ISCA2	ENSG00000165898	iron-sulfur cluster assembly 2 homolog (S. cerevisiae)		IEA									N	Y54G11A.9	Y54G11A.9		100	0.707071	0.8975
84	ACSL5	ENSG00000197142	acyl-CoA synthetase long-chain family member 5		IEA		IEA	IEA						N	acs-13	Y65B4BL.5		100	1.01857	0.9005
85	MLXIP	ENSG00000175727	MLX interacting protein		IEA		IEA							N	mml-1	T20B12.6		100	1.33595	0.7363
86	ADCK3	ENSG00000163050	aarF domain containing kinase 3		IEA									N	coq-8	C35D10.4		100	1.80278	0.2921
87	PICK1	ENSG00000100151	protein interacting with PRKCA 1		IEA									N	Y57G11C.22	Y57G11C.22		100	2.08566	0.5268
88	ACBD3	ENSG00000182827	acyl-CoA binding domain containing 3		IEA									N	Y41E3.7	Y41E3.7		100	2.11817	0.3795
89	TRMT5	ENSG00000126814	TRM5 tRNA methyltransferase 5 homolog (S. cerevisiae)		IEA				IEA					N	C53A5.2	C53A5.2		100	2.50372	0.3898
90	SLC35B3	ENSG00000124786	solute carrier family 35, member B3		IEA									N	pst-2	F54E7.1		100	2.54861	0.1294
91	CHMP2B	ENSG00000083937	charged multivesicular body protein 2B		IDA									N	C01A2.4	C01A2.4		100	2.55748	0.4164
92	ARL2	ENSG00000213465	ADP-ribosylation factor-like 2		IEA									N	evl-20	F22B5.1		100	2.66775	0.313
93	YKT6	ENSG00000106636	YKT6 v-SNARE homolog (S. cerevisiae)		IDA									N	ykt-6	B0361.10		100	2.85283	0.5928
94	PHYH	ENSG00000107537	phytanoyl-CoA 2-hydroxylase		IEA									N	ZK550.6	ZK550.6		100	2.99145	0.3545
95	ECHS1	ENSG00000127884	enoyl CoA hydratase, short chain, 1, mitochondrial		IDA^TAS				TAS					N	ech-6	T05G5.6		100	3.10213	0.1591
96	PSMA6	ENSG00000100902	proteasome (prosome, macropain) subunit, alpha type, 6		IDA									N	pas-1	C15H11.7		100	3.12152	0.1404
97	STXBP1	ENSG00000136854	syntaxin binding protein 1		ISS									N	unc-18	F27D9.1		100	3.1219	0.596
98	MECR	ENSG00000116353	mitochondrial trans-2-enoyl-CoA reductase		IDA									N	mecr-1	W09H1.5		818	3.57312	0.2928
99	SLC25A1	ENSG00000100075	solute carrier family 25 (mitochondrial carrier; citrate transporter), member 1		IEA			TAS						N	K11H3.3	K11H3.3		100	3.77191	0.0802
100	NUDT9	ENSG00000170502	nudix (nucleoside diphosphate linked moiety X)-type motif 9		IEA									N	ndx-6	EEED8.8		100	4.15844	0.189
101	VPS25	ENSG00000131475	vacuolar protein sorting 25 homolog (S. cerevisiae)		IEA									N	vps-25	W02A11.2		100	4.25457	0.3988
102	SLC25A11	ENSG00000262660	solute carrier family 25 (mitochondrial carrier; oxoglutarate carrier), member 11		IEA			TAS						N	misc-1	B0432.4		100	4.67759	0.5868
103	C20ORF7	ENSG00000101247	chromosome 20 open reading frame 7		IEA									N	K09E4.3	K09E4.3		100	5.08586	0.3595
104	ACOT13	ENSG00000112304	acyl-CoA thioesterase 13		IEA									N	F42H10.6	F42H10.6		100	5.09934	0.1022
105	FAM136A	ENSG00000035141	family with sequence similarity 82, member B		IEA									N	F33H2.6	F33H2.6		100	5.19042	0.0776
106	MMAA	ENSG00000151611	methylmalonic aciduria (cobalamin deficiency) cblA type		IEA									N	mmaa-1	T02G5.13		85	5.45696	0.1793
107	POR	ENSG00000127948	P450 (cytochrome) oxidoreductase		IEA									N	emb-8	K10D2.6		100	6.86277	0.5795
108	PARK2	ENSG00000185345	parkinson protein 2, E3 ubiquitin protein ligase (parkin)		IDA^IMP									N	pdr-1	K08E3.7		100	8.64984	0.0517
109	MPDU1	ENSG00000129255	mannose-P-dolichol utilization defect 1		IDA									N	F38E1.9	F38E1.9		100	8.67593	0.3558
110	PROSC	ENSG00000100033	proline synthetase co-transcribed homolog (bacterial)		IEA									N	F09E5.8	F09E5.8		100	9.19859	0.4471
111	TST	ENSG00000128311	thiosulfate sulfurtransferase (rhodanese)		IDA			IEA	TAS					N	R186.6	R186.6		100	13.828	0.0996
112	PI4KB	ENSG00000143393	phosphatidylinositol 4-kinase, catalytic, beta		IEA		IEA							N	F35H12.4	F35H12.4		100	14.7177	0.0672
113	CASP2	ENSG00000106144	caspase 2, apoptosis-related cysteine peptidase		IEA									N	ced-3	C48D1.2		100	15.335	0.1436
114	TYMS	ENSG00000176890	thymidylate synthetase		IDA			IDA	IDA					N	Y110A7A.4	Y110A7A.4		100	16.177	0.0972
115	ATP6V1E1	ENSG00000131100	ATPase, H+ transporting, lysosomal 31kDa, V1 subunit E1		IEA									N	vha-8	C17H12.14	D
116	TIMM17B	ENSG00000126768	translocase of inner mitochondrial membrane 17 homolog B (yeast)		IDA									N	E04A4.5	E04A4.5	D
117	PSMC4	ENSG00000013275	proteasome (prosome, macropain) 26S subunit, ATPase, 4		IDA									N	rpt-3	F23F12.6	D
118	COL4A3BP	ENSG00000113163	collagen, type IV, alpha 3 (Goodpasture antigen) binding protein		IEA									N	F25H2.6	F25H2.6	D
119	FASN	ENSG00000169710	fatty acid synthase		IEA									N	fasn-1	F32H2.5	D
120	MRPL1	ENSG00000278619	mitochondrial ribosomal protein L1		IEA									N	F33D4.5	F33D4.5	D
121	UQCRC1	ENSG00000010256	ubiquinol-cytochrome c reductase core protein I		IDA			TAS						N	ucr-1	F56D2.1	D
122	PLA2G15	ENSG00000103066	phospholipase A2, group XV		IEA									N	M05B5.4	M05B5.4	D
123	GNPAT	ENSG00000116906	glyceronephosphate O-acyltransferase		IEA									N	acl-7	Y46G5A.21	D
124	ATP6V1A	ENSG00000114573	ATPase, H+ transporting, lysosomal 70kDa, V1 subunit A		IEA									N	vha-13	Y49A3A.2	D
125	SREK1	ENSG00000153914	splicing regulatory glutamine/lysine-rich protein 1		IDA									N	rsp-7	D2089.1	D, S
126	PSMC2	ENSG00000161057	proteasome (prosome, macropain) 26S subunit, ATPase, 2		IDA									N	rpt-1	C52E4.4	D, V
127	PPP2R1A	ENSG00000105568	protein phosphatase 2, regulatory subunit A, alpha		NAS									N	paa-1	F48E8.5	D, V
128	CLTC	ENSG00000141367	clathrin, heavy chain (Hc)		IEA									N	chc-1	T20G5.1	D, V
129	PRKCD	ENSG00000163932	protein kinase C, delta		IEA									N	tpa-1	B0545.1	#N/A
130	IMMP1L	ENSG00000148950	IMP1 inner mitochondrial membrane peptidase-like (S. cerevisiae)		ISS			IEA						N	immp-1	C24H11.6	#N/A
131	GTPBP10	ENSG00000105793	GTP-binding protein 10 (putative)		IEA									N	C26E6.12	C26E6.12	#N/A
132	EMC2	ENSG00000104412	endonuclease G		IEA									N	cps-6	C41D11.8	#N/A
133	HSP90AB1	ENSG00000096384	heat shock protein 90kDa alpha (cytosolic), class B member 1		IEA									N	daf-21	C47E8.5	#N/A
134	TIMM22	ENSG00000278501	translocase of inner mitochondrial membrane 22 homolog (yeast)		IEA			TAS						N	C47G2.3	C47G2.3	#N/A
135	SLC25A26	ENSG00000148339	solute carrier family 25, member 26		IDA			IDA						N	D1046.3	D1046.3	#N/A
136	DDX23	ENSG00000174243	DEAD (Asp-Glu-Ala-Asp) box polypeptide 23		IDA									N	ddx-23	F01F1.7	#N/A
137	VWA8	ENSG00000102763	KIAA0564, von Willebrand factor A domain-containing protein 8		IEA									N	F11C1.5	F11C1.5	#N/A
138	DNAJA3	ENSG00000103423	DnaJ (Hsp40) homolog, subfamily A, member 3						IDA					N	dnj-10	F22B7.5	#N/A
139	DHRS4	ENSG00000157326	dehydrogenase/reductase (SDR family) member 4		IDA^ISS									N	dhs-13	F36H9.3	#N/A
140	BRP44	ENSG00000060762	brain protein 44		IDA^IEA									N	F53F10.3	F53F10.3	#N/A
141	MAPK8IP1	ENSG00000121653	mitogen-activated protein kinase 8 interacting protein 1		IEA							IEA		N	jip-1	F56D12.4	#N/A
142	HDHD3	ENSG00000119431	haloacid dehalogenase-like hydrolase domain containing 3		IEA									N	K01G5.10	K01G5.10	#N/A
143	HAAO	ENSG00000162882	3-hydroxyanthranilate 3,4-dioxygenase									IEA		N	haao-1	K06A4.5	#N/A
144	RAB32	ENSG00000103769	RAB32, member RAS oncogene family		IEA									N	glo-1	R07B1.12	#N/A
145	NDUFAF3	ENSG00000178057	NADH dehydrogenase (ubiquinone) 1 alpha subcomplex, assembly factor 3		IEA			IDA						N	R07H5.3	R07H5.3	#N/A
146	DNM1L	ENSG00000087470	dynamin 1-like				TAS							N	drp-1	T12E12.4	#N/A
147	MTFP1	ENSG00000242114	mitochondrial fission process 1	IMP	IEA			IDA						N	mtp-18	T13C5.8	#N/A
148	CISD1	ENSG00000122873	CDGSH iron sulfur domain 1		ISS		IEA							N	W02B12.15	W02B12.15	#N/A
149	CYB5B	ENSG00000103018	cytochrome b5 type B (outer mitochondrial membrane)		IEA		IEA	IEA						N	W02D3.1	W02D3.1	#N/A
150	PUS1	ENSG00000110536	pseudouridylate synthase 1		IEA									N	pus-1	W06H3.2	#N/A
151	GLUL	ENSG00000135821	glutamate-ammonia ligase		IEA									N	gln-3	Y105C5B.28	#N/A
152	C17ORF61	ENSG00000262481	chromosome 17 open reading frame 61					IEA						N	Y106G6H.8	Y106G6H.8	#N/A
153	CDK7	ENSG00000134058	cyclin-dependent kinase 7		IDA									N	cdk-7	Y39G10AL.3	#N/A
154	QARS	ENSG00000172053	glutaminyl-tRNA synthetase						TAS					N	qars-1	Y41E3.4	#N/A
155	GABBR1	ENSG00000232632	gamma-aminobutyric acid (GABA) B receptor, 1									IEA		N	gbb-1	Y41G9A.4	#N/A
156	RPS6KB1	ENSG00000108443	ribosomal protein S6 kinase, 70kDa, polypeptide 1		IDA		IEA							N	rsks-1	Y47D3A.16	#N/A
157	PPIF	ENSG00000108179	peptidylprolyl isomerase F		IEA			IEA	IEA					N	cyn-1	Y49A3A.5	#N/A
158	ALKBH1	ENSG00000100601	alkB, alkylation repair homolog 1 (E. coli)		IDA									N	Y51H7C.5	Y51H7C.5	#N/A
159	SLC1A3	ENSG00000079215	solute carrier family 1 (glial high affinity glutamate transporter), member 3					IEA						N	glt-5	Y53C12A.2	#N/A
160	USP30	ENSG00000135093	ubiquitin specific peptidase 30		IEA		IEA							N	Y67D2.2	Y67D2.2	#N/A
161	FDX1L	ENSG00000267673	ferredoxin 1-like		IEA				IEA					N	Y73F8A.27	Y73F8A.27	#N/A
162	ABCB7	ENSG00000131269	ATP-binding cassette, sub-family B (MDR/TAP), member 7		IDA			IDA^TAS						N	abtm-1	Y74C10AR.3	#N/A
163	C2ORF56	ENSG00000003509	chromosome 2 open reading frame 56		IDA									N	ZK1128.1	ZK1128.1	#N/A
164	FITM2	ENSG00000197296	fat storage-inducing transmembrane protein 2		IEA									N	ZK265.9	ZK265.9	#N/A
