# Supplementary material for: Inhibition of the oligosaccharyl transferase in Caenorhabditis elegans that compromises ER proteostasis suppresses p38-dependent protection against pathogenic bacteria
Source: PLoS Genet. 2020 Mar 4;16(3):e1008617. doi: 10.1371/journal.pgen.1008617 (PMC7055741; doi:10.1371/journal.pgen.1008617)
Supplement: S4 Table — is uploaded as a separate Excel file. (XLSX) [file pgen.1008617.s011.xlsx]

## Sheet: Up_by_stt-3_RNAi
S4 Table. Genes whose expression was significantly changed by stt-3 RNAi in RNA-seq data.
Genes up-regulated by stt-3 RNAi
Number	Ensembl gene id	Gene symbol	Fold change (log2) in stt-3 RNAi vs. control RNAi	S.E.M of fold change (log2) in stt-3 RNAi vs. control RNAi	p value in stt-3 RNAi vs. control RNAi	Adjusted p value in stt-3 RNAi vs. control RNAi	Description
1	WBGene00022570	sdz-35	10.1727	2.58531	1.20501e-14	3.07738e-12	SKN-1 Dependent Zygotic transcript
2	WBGene00017705	F22E5.6	8.98864	2.55625	2.33577e-11	3.33765e-09
3	WBGene00270321	Y41C4A.32	7.94457	0.498066	6.12117e-58	2.44908e-54
4	WBGene00011078	R07B1.6	6.53709	2.39428	7.92376e-07	4.36279e-05
5	WBGene00007522	C11E4.8	6.48259	2.47257	1.38669e-06	7.11299e-05
6	WBGene00013900	ugt-18	5.56755	2.21025	5.8528e-06	0.000231852	UDP-glucuronosyltransferase
7	WBGene00000190	arf-1.1	5.56337	0.572123	2.01584e-23	1.51226e-20	ADP-ribosylation factor 1-like 1
8	WBGene00045412	C25F9.12	5.35573	2.23127	1.48317e-05	0.00052492
9	WBGene00000512	ckb-2	4.7673	0.326703	8.38081e-50	2.51487e-46	Choline kinase B2
10	WBGene00007873	dod-21	4.59388	1.12101	4.38698e-06	0.000184115	Downstream Of DAF-16 (Regulated by DAF-16)
11	WBGene00023483	Y75B8A.39	4.22863	1.27259	6.84211e-05	0.00187931
12	WBGene00007872	C32H11.9	4.22083	1.08143	6.22026e-06	0.000245174	Downstream Of DAF-16 (Regulated by DAF-16)
13	WBGene00005648	srp-7	4.15576	0.2097	4.10447e-89	4.9266e-85	SeRPin; Serine or cysteine protease inhibitor
14	WBGene00021519	Y41D4B.17	4.09984	0.730687	1.05605e-08	8.98992e-07
15	WBGene00012069	T26H5.4	3.99837	1.38003	0.000229882	0.00523582
16	WBGene00005833	srw-86	3.90356	0.970357	3.32541e-05	0.00103139	Serpentine Receptor, class W
17	WBGene00006539	tbb-6	3.81007	0.494477	6.43464e-16	1.79616e-13	Tubulin beta chain
18	WBGene00045411	C25F9.11	3.7631	0.40184	1.52976e-21	9.18085e-19
19	WBGene00008295	nlp-39	3.75761	0.897181	3.79633e-06	0.000163911	Neuropeptide-Like Protein
20	WBGene00009805	F47B8.4	3.67207	1.14246	0.000103187	0.00268668
21	WBGene00022572	ZC239.14	3.65142	0.572826	6.85024e-11	9.23859e-09
22	WBGene00009061	pals-14	3.5777	1.39671	0.000614564	0.0116167	Protein containing ALS2cr12 (ALS2CR12) domain
23	WBGene00018259	F41B4.3	3.57502	0.38903	1.12625e-21	7.11496e-19
24	WBGene00007440	C08E8.4	3.52151	0.242329	1.28783e-48	3.09156e-45
25	WBGene00010470	cdr-4	3.49228	0.494804	7.51604e-14	1.70217e-11	CaDmium Responsive; Cadmium-inducible lysosomal protein CDR-4
26	WBGene00000191	arl-7	3.39345	0.496592	3.78548e-13	6.99033e-11
27	WBGene00045416	Y37H2A.14	3.32478	0.377348	1.07678e-19	5.16983e-17
28	WBGene00001077	dpy-18	3.18982	0.463795	2.34595e-13	4.54168e-11	Prolyl 4-hydroxylase subunit alpha-1
29	WBGene00018400	F43H9.4	3.1422	0.371004	6.66957e-19	2.965e-16
30	WBGene00018345	F42C5.3	3.10881	1.13931	0.000488142	0.00968459
31	WBGene00271643	W07G1.25	3.0434	0.772083	1.56502e-05	0.000549266
32	WBGene00020700	T22F3.11	3.02776	1.38658	0.000712765	0.013162
33	WBGene00008132	gale-1	2.96654	0.356495	2.76167e-18	1.0693e-15	UDP-GALactose 4-Epimerase
34	WBGene00017092	E02C12.6	2.9656	0.559369	1.45192e-08	1.20189e-06
35	WBGene00016785	C49G7.7	2.95827	0.575024	3.71879e-08	2.8251e-06
36	WBGene00044206	T26H5.9	2.83752	0.427584	1.83316e-12	2.93378e-10
37	WBGene00271651	F19B10.14	2.82816	0.474366	2.0295e-10	2.5915e-08
38	WBGene00013387	Y62F5A.9	2.81949	0.505581	1.81763e-09	1.93071e-07
39	WBGene00000266	bre-1	2.8073	0.340155	6.65065e-18	2.49462e-15	GDP-mannose 4,6 dehydratase 1
40	WBGene00016017	C23G10.11	2.76426	0.81152	2.54784e-05	0.00084076
41	WBGene00045457	F33H12.7	2.75225	0.531007	1.34946e-08	1.12483e-06
42	WBGene00045251	F54F7.9	2.69942	0.533281	3.44427e-08	2.63322e-06
43	WBGene00015597	fbxa-162	2.60871	0.734855	3.62114e-05	0.00110037
44	WBGene00001158	ech-9	2.55724	0.779786	0.000161093	0.00392211	Enoyl-CoA Hydratase
45	WBGene00015168	pdi-6	2.5026	0.27588	4.60647e-21	2.63293e-18	Probable protein disulfide-isomerase A6
46	WBGene00003766	nlp-28	2.45456	0.236006	1.69356e-26	1.84799e-23	Neuropeptide-like protein 28 QWGYGGY-amide GYGGYGGY-amide GMYGGY-amide GMYGGW-amide
47	WBGene00011771	T14G8.3	2.44788	0.288095	8.71458e-19	3.73575e-16
48	WBGene00018997	F57B9.3	2.43885	0.670643	3.18841e-05	0.000994039
49	WBGene00044349	Y71G12B.32	2.41192	0.634311	1.28325e-05	0.000465343
50	WBGene00012910	Y46G5A.20	2.4104	0.272376	6.27278e-20	3.13718e-17
51	WBGene00008105	C45B11.2	2.40057	0.756753	0.000156102	0.00382386
52	WBGene00015752	C14B9.2	2.35223	0.263357	2.05405e-20	1.07194e-17	Probable protein disulfide-isomerase A4
53	WBGene00012766	Y41E3.8	2.30012	0.266183	1.72874e-19	7.98079e-17
54	WBGene00020486	T13C5.6	2.25119	0.335044	7.62124e-13	1.27688e-10
55	WBGene00009957	F53B2.8	2.21421	0.34967	1.3623e-11	1.99411e-09
56	WBGene00014173	ZK970.7	2.19173	0.408342	3.69393e-09	3.54706e-07
57	WBGene00021167	cyp-32B1	2.16845	0.40064	3.81581e-09	3.63501e-07	CYtochrome P450 family
58	WBGene00020881	T28A11.19	2.16625	0.530634	3.43489e-06	0.000152136
59	WBGene00011362	cest-1	2.15208	0.463954	2.87215e-07	1.78624e-05	Carboxylic ester hydrolase
60	WBGene00045401	eol-1	2.15131	0.937764	0.00148594	0.0230435	Enhanced Olfactory Learning
61	WBGene00002008	hsp-4	2.13202	0.272027	1.56889e-16	4.82857e-14	Heat shock 70 kDa protein D
62	WBGene00021883	Y54G2A.18	2.11939	0.265179	5.55982e-17	1.85374e-14	4D656
63	WBGene00001099	dsc-4	2.11451	0.309796	3.96379e-13	7.20869e-11	Defecation Suppressor of Clk-1; Microsomal triglyceride transfer protein
64	WBGene00015362	fbxa-105	2.10976	0.310408	7.65935e-13	1.27688e-10	F-box A protein
65	WBGene00009428	F35E12.4	2.10775	0.602371	4.42294e-05	0.00131407
66	WBGene00021892	Y54G2A.28	2.04011	0.77311	0.000356628	0.0074575
67	WBGene00007368	C06B8.2	2.03879	0.447677	3.61289e-07	2.19239e-05
68	WBGene00016923	C54F6.5	2.03465	0.459552	4.74581e-07	2.77873e-05
69	WBGene00002188	kgb-2	2.01691	0.424885	1.48753e-07	1.02028e-05	Mitogen-activated protein kinase
70	WBGene00009221	acs-2	2.00144	1.07375	0.0014535	0.0227166	Fatty Acid CoA Synthetase family
71	WBGene00021979	Y58A7A.5	1.99222	0.674935	0.000115061	0.00293847
72	WBGene00044783	T26H5.10	1.97383	0.726994	0.000427928	0.00867017
73	WBGene00007131	pals-26	1.95925	1.02886	0.00284085	0.0380992	Protein containing ALS2cr12 (ALS2CR12) domain
74	WBGene00001045	dnj-27	1.95808	0.354658	1.33867e-09	1.51585e-07	DNaJ domain (Prokaryotic heat shock protein)
75	WBGene00235133	T26H5.14	1.95693	0.439223	4.61491e-07	2.72441e-05
76	WBGene00044646	B0205.14	1.94474	0.540638	1.18293e-05	0.000439589
77	WBGene00006627	tsp-1	1.9327	0.635323	0.0001636	0.00397508	Tetraspanin-1
78	WBGene00015057	gad-3	1.92171	0.283416	7.42906e-13	1.27688e-10	Probable aldehyde oxidase gad-3
79	WBGene00019662	K11H12.6	1.91205	0.401567	1.33504e-07	9.31658e-06
80	WBGene00007506	C10C5.2	1.90804	0.386017	6.72787e-08	4.86473e-06
81	WBGene00022891	ZK1290.10	1.87559	0.645962	0.000315108	0.00669423
82	WBGene00018353	fbxa-182	1.87087	0.774541	0.00119599	0.019692	F-box A protein
83	WBGene00017678	asp-12	1.85962	0.260566	7.10841e-14	1.64081e-11	ASpartyl Protease
84	WBGene00194695	B0462.5	1.85188	0.453394	3.08111e-06	0.000139557
85	WBGene00010658	K08D8.4	1.84081	0.488158	7.17139e-06	0.00027857
86	WBGene00004509	rrf-2	1.83074	0.560178	6.89033e-05	0.00188393	RNA-dependent RNA polymerase Family
87	WBGene00015947	C18A11.1	1.81544	0.261097	2.15675e-13	4.38772e-11
88	WBGene00010125	dod-22	1.80813	0.463317	2.89385e-06	0.000133084	Downstream Of DAF-16 (Regulated by DAF-16)
89	WBGene00021872	clec-85	1.79378	0.258796	2.22388e-13	4.42641e-11	C-type LECtin
90	WBGene00012144	T28H10.3	1.78051	0.325031	2.38666e-09	2.38725e-07
91	WBGene00001025	dnj-7	1.78044	0.282983	1.42159e-11	2.05583e-09	DNaJ domain (Prokaryotic heat shock protein)
92	WBGene00002106	ins-23	1.77467	0.501728	2.15166e-05	0.000723426	Probable insulin-like peptide alpha-type 3
93	WBGene00007923	C34C12.4	1.7636	0.165052	5.99742e-28	7.99856e-25
94	WBGene00194926	K08D8.12	1.72961	0.562322	8.17269e-05	0.00219948
95	WBGene00220198	Y71G12B.42	1.72233	0.281581	5.87928e-11	8.01921e-09
96	WBGene00019645	swt-7	1.69753	0.339686	2.54801e-08	1.99894e-06	Sugar transporter SWEET
97	WBGene00004993	spp-8	1.68822	0.216253	3.86596e-16	1.13178e-13	SaPosin-like Protein family
98	WBGene00010998	R03G8.3	1.68121	0.49376	3.31691e-05	0.00103139
99	WBGene00012923	fbxa-128	1.67336	0.480056	2.40939e-05	0.000805567	F-box A protein
100	WBGene00022142	Y71G12B.2	1.66857	0.75004	0.00164467	0.0247691
101	WBGene00011737	sqst-1	1.65911	0.165456	8.532e-25	7.31497e-22	SeQueSTosome related
102	WBGene00016845	C50F7.5	1.65454	0.602564	0.000237324	0.00534446
103	WBGene00003767	nlp-29	1.64262	0.296825	1.59669e-09	1.75826e-07	Neuropeptide-like protein 29 QWGYGGY-amide GYGGYGGY-amide GMYGGY-amide GMYGGW-amide
104	WBGene00019090	F59A7.2	1.62169	0.298293	2.41942e-09	2.40002e-07
105	WBGene00021487	comt-3	1.6175	0.410578	3.66776e-06	0.000159508	Catechol-O-MethylTransferase family
106	WBGene00016052	dod-3	1.59663	0.610762	0.000317496	0.00673304	Downstream Of DAF-16 (Regulated by DAF-16)
107	WBGene00000802	crt-1	1.58406	0.175389	9.36119e-21	5.10738e-18	Calreticulin
108	WBGene00021339	Y34F4.4	1.57932	0.318057	4.00386e-08	3.02254e-06
109	WBGene00015046	nlp-34	1.57367	0.243928	5.32454e-12	8.08993e-10	Neuropeptide-Like Protein
110	WBGene00077539	Y52B11A.12	1.55208	0.583912	0.000427848	0.00867017
111	WBGene00009801	ipla-2	1.52727	0.367666	1.63506e-06	8.18188e-05	Intracelllar PhosphoLipase A family
112	WBGene00019579	oac-57	1.51318	0.364145	1.78886e-06	8.83607e-05	O-ACyltransferase homolog
113	WBGene00010822	M01G12.9	1.49524	0.393344	9.14132e-06	0.000347225
114	WBGene00020455	fbxa-59	1.48711	0.267618	1.79873e-09	1.93071e-07	F-box A protein
115	WBGene00011957	T23F11.6	1.48321	0.344931	1.0523e-06	5.68952e-05
116	WBGene00007203	best-1	1.48278	0.78594	0.00169514	0.0254017	Bestrophin homolog 1
117	WBGene00006533	tba-7	1.48052	0.254196	3.53914e-10	4.33472e-08	Tubulin alpha chain
118	WBGene00021518	hpo-6	1.47281	0.256675	5.46825e-10	6.49856e-08
119	WBGene00014836	T09F5.12	1.47273	0.314895	1.53492e-07	1.02925e-05
120	WBGene00008099	C44H9.4	1.45918	0.740993	0.00187537	0.0274513
121	WBGene00077439	F55B12.10	1.44391	0.84363	0.00309917	0.0409684
122	WBGene00004815	skr-9	1.44212	0.603054	0.000638249	0.0119515	SKR-9; SKp1 Related (Ubiquitin ligase complex component)
123	WBGene00006628	tsp-2	1.43917	0.48966	0.000178264	0.00427086	TetraSPanin family
124	WBGene00009432	cld-9	1.4332	0.418056	2.94733e-05	0.000932861	Cub (CUB) Like Domain containing protein
125	WBGene00004814	skr-8	1.42474	0.562911	0.000462188	0.00926151	SKR-8; SKp1 Related (Ubiquitin ligase complex component)
126	WBGene00044989	Y37A1B.17	1.42144	0.353681	3.75852e-06	0.000162865
127	WBGene00019097	F59B1.2	1.41216	0.293853	7.99423e-08	5.74579e-06
128	WBGene00044469	clec-173	1.39921	0.281311	4.89789e-08	3.65151e-06	C-type LECtin
129	WBGene00003640	nhr-50	1.39097	0.555097	0.00064508	0.0120606	Nuclear Hormone Receptor family
130	WBGene00018594	aman-3	1.37956	0.569528	0.000744094	0.0135119	Alpha-mannosidase
131	WBGene00013838	fbxa-31	1.37755	0.328289	1.54162e-06	7.84069e-05	F-box A protein
132	WBGene00020613	T20D4.7	1.34696	0.656234	0.00132959	0.0212804
133	WBGene00010795	M01A8.1	1.34652	0.52728	0.000462136	0.00926151
134	WBGene00044492	Y54G2A.49	1.33838	0.333336	2.91754e-06	0.000133339
135	WBGene00000664	col-89	1.3304	0.651842	0.00127233	0.0206375	COLlagen
136	WBGene00002007	hsp-3	1.3297	0.281563	1.07415e-07	7.62898e-06	Heat shock 70 kDa protein C
137	WBGene00022181	pho-9	1.32197	0.270142	5.85501e-08	4.30929e-06	Intestinal acid PHOsphatase
138	WBGene00206489	F53F1.14	1.31893	0.541918	0.000712261	0.013162
139	WBGene00011529	T06D8.9	1.31607	0.268487	4.16744e-08	3.12636e-06
140	WBGene00003963	pdi-2	1.31377	0.250192	6.28428e-09	5.62912e-07	Protein disulfide-isomerase 2
141	WBGene00021978	Y58A7A.4	1.31075	0.524086	0.000588988	0.0111861
142	WBGene00011733	T12D8.5	1.30861	0.355455	9.10496e-06	0.000346942
143	WBGene00004796	sid-2	1.30178	0.287941	3.15468e-07	1.94182e-05	Systemic RNA interference defective protein 2
144	WBGene00003964	pdi-3	1.29125	0.169551	1.35785e-15	3.70414e-13
145	WBGene00020943	W02D7.8	1.2892	0.477758	0.000298783	0.00642706
146	WBGene00008019	C38H2.2	1.28404	0.255827	2.6734e-08	2.08369e-06	Glycoprotein-N-acetylgalactosamine 3-beta-galactosyltransferase 1
147	WBGene00022324	fbxa-26	1.28262	0.363232	2.43066e-05	0.000808179	F-box A protein
148	WBGene00000558	cnc-4	1.27849	0.377131	2.55667e-05	0.00084076	CaeNaCin (Caenorhabditis bacteriocin)
149	WBGene00012140	T28F4.5	1.27511	0.213759	1.51018e-10	1.97029e-08
150	WBGene00016862	C52A10.1	1.2638	0.323048	4.6156e-06	0.000191699	Carboxylic ester hydrolase
151	WBGene00008940	F18H3.4	1.25759	0.315717	3.61297e-06	0.000157696
152	WBGene00009431	dct-17	1.24928	0.599399	0.00112048	0.0186277	DAF-16/FOXO Controlled, germline Tumor affecting
153	WBGene00045392	pals-35	1.24335	0.320578	5.17653e-06	0.000207277	Protein containing ALS2cr12 (ALS2CR12) domain
154	WBGene00003769	nlp-31	1.23275	0.263305	1.56387e-07	1.04284e-05	Neuropeptide-like protein 31 QWGYGGY-amide GYGGYGGY-amide GYGGY-amide GMYGGY-amide PYGGYGW-amide
155	WBGene00011480	enpl-1	1.23106	0.154365	7.38337e-17	2.3952e-14	Endoplasmin homolog
156	WBGene00015660	catp-3	1.22882	0.437961	0.000212627	0.00493159	Cation transporting ATPase
157	WBGene00010040	F54C8.7	1.21746	0.266725	2.31307e-07	1.46898e-05
158	WBGene00017197	F07C3.9	1.21679	0.337603	1.48924e-05	0.00052492
159	WBGene00009382	F34H10.5	1.1964	0.692071	0.00228198	0.0317021
160	WBGene00235094	K08D9.9	1.19326	0.170829	1.56716e-13	3.24321e-11
161	WBGene00001425	fis-2	1.19248	0.259953	2.37002e-07	1.49723e-05	Mitochondrial fission 1 protein
162	WBGene00018237	irg-7	1.19226	0.238682	3.20198e-08	2.46368e-06	Infection Response Gene [Source:RefSeq peptide;Acc:NP_508552]
163	WBGene00011517	cgt-1	1.18825	0.54331	0.00135922	0.0216089	Ceramide glucosyltransferase 1
164	WBGene00019444	frpr-11	1.17865	0.480497	0.000630647	0.0118647	FMRFamide Peptide Receptor family
165	WBGene00044065	tag-229	1.17609	0.205672	5.30319e-10	6.36542e-08
166	WBGene00219316	F21A3.11	1.17373	0.32748	1.72717e-05	0.000593106	Purple acid phosphatase
167	WBGene00006965	xtr-1	1.17287	0.539364	0.00140539	0.0221376	MX region of TRA-2 Related
168	WBGene00011445	T04F8.7	1.16234	0.223769	1.26836e-08	1.07212e-06
169	WBGene00011190	swt-6	1.15852	0.297226	4.7157e-06	0.000193183	Sugar transporter SWEET
170	WBGene00009964	fip-6	1.15506	0.509734	0.00084706	0.0149299	Fungus-Induced Protein
171	WBGene00007460	C08F11.13	1.15091	0.41731	0.000254951	0.00564607
172	WBGene00013119	Y51H4A.25	1.14887	0.464869	0.00068544	0.0127358
173	WBGene00007366	C06B3.7	1.14404	0.459009	0.000542072	0.0104503
174	WBGene00016769	C49C8.5	1.12373	0.265508	1.22319e-06	6.51549e-05
175	WBGene00013013	clec-145	1.11771	0.527002	0.00138677	0.0219308	C-type LECtin
176	WBGene00007716	fbxa-82	1.11533	0.563092	0.00205226	0.0292904	F-box A protein
177	WBGene00000665	col-90	1.10991	0.629511	0.00212255	0.0299377	Putative cuticle collagen 90
178	WBGene00018645	F49F1.5	1.0957	0.381378	0.000177506	0.0042612
179	WBGene00021977	Y58A7A.3	1.08972	0.264691	2.18312e-06	0.000106089
180	WBGene00009925	F52B11.2	1.08959	0.279473	4.58995e-06	0.000191699	Probable phosphomannomutase
181	WBGene00009927	F52B11.5	1.08546	0.269688	3.47309e-06	0.000153263
182	WBGene00019388	K04F1.9	1.08476	0.425817	0.000450688	0.00907653
183	WBGene00010851	M04C3.2	1.07655	0.67295	0.00339844	0.0442237
184	WBGene00004809	skr-3	1.07487	0.317421	3.35677e-05	0.00103577	SKR-3; SKp1 Related (Ubiquitin ligase complex component)
185	WBGene00002271	lec-8	1.06948	0.285684	8.8346e-06	0.000338791	Probable galaptin lec-8
186	WBGene00012886	Y45F10D.6	1.0689	0.270652	4.65355e-06	0.00019255
187	WBGene00004810	skr-4	1.06529	0.209274	2.10288e-08	1.69402e-06	SKp1 Related (Ubiquitin ligase complex component)
188	WBGene00017270	numr-1	1.06048	0.689708	0.00347783	0.0447805	NUclear localized Metal Responsive
189	WBGene00016004	C18H9.6	1.05971	0.358792	0.000149144	0.00368349
190	WBGene00003763	nlp-25	1.05435	0.384697	0.000277582	0.00606571	Neuropeptide-Like Protein
191	WBGene00021048	W05H9.1	1.05225	0.336098	8.06493e-05	0.00218026
192	WBGene00009008	F21D5.3	1.05183	0.344432	0.000114961	0.00293847
193	WBGene00013254	tag-276	1.05182	0.424314	0.00063423	0.0118948
194	WBGene00018285	smk-1	1.04504	0.564561	0.00206331	0.0293783	SMEK (Dictyostelium Suppressor of MEK null) homolog
195	WBGene00002021	hsp-17	1.04483	0.521839	0.00154631	0.0236137	Heat Shock Protein
196	WBGene00021293	Y25C1A.6	1.04241	0.562606	0.0024851	0.0339735
197	WBGene00020801	T25D10.4	1.04191	0.363123	0.000217837	0.00502826
198	WBGene00017660	F21C10.11	1.04161	0.14671	8.75397e-14	1.91043e-11
199	WBGene00004987	spp-2	1.0396	0.564032	0.00162626	0.0245535	SaPosin-like Protein family
200	WBGene00194651	C33D9.13	1.03725	0.483263	0.00133208	0.0212903
201	WBGene00012606	Y38F1A.2	1.03321	0.222344	2.06195e-07	1.33063e-05
202	WBGene00019344	dhhc-10	1.02255	0.260856	4.7502e-06	0.000193934	Palmitoyltransferase
203	WBGene00043995	F40F12.9	1.01637	0.329988	0.000109022	0.00282231
204	WBGene00011180	R09H10.2	1.01467	0.478643	0.00146556	0.022816
205	WBGene00007453	fbxa-98	1.01418	0.332568	0.000126377	0.00318008	F-box A protein
206	WBGene00002263	lea-1	1.01345	0.358332	0.000226666	0.00518223	Ce-LEA; Plant Late Embryo Abundant (LEA) related
207	WBGene00009595	F40F12.7	1.00765	0.169517	1.82785e-10	2.3591e-08
208	WBGene00022297	Y76B12C.3	1.00108	0.140357	6.58904e-14	1.55075e-11

## Sheet: Down_by_stt-3_RNAi
S4 Table. Genes whose expression was significantly changed by stt-3 RNAi in RNA-seq data.
Genes down-regulated by stt-3 RNAi
Number	Ensembl gene id	Gene symbol	Fold change (log2) in stt-3 RNAi vs. control RNAi	S.E.M of fold change (log2) in stt-3 RNAi vs. control RNAi	p value in stt-3 RNAi vs. control RNAi	Adjusted p value in stt-3 RNAi vs. control RNAi	Description
1	WBGene00017501	pud-3	-3.67094	0.311375	2.92932e-33	5.86011e-30	5C820; Protein Up-regulated in Daf-2(Gf)
2	WBGene00010928	clec-258	-3.23454	0.501013	8.4222e-12	1.24805e-09	C-type LECtin
3	WBGene00017881	asp-13	-3.10367	0.434359	5.92302e-14	1.42188e-11	ASpartyl Protease
4	WBGene00009706	argk-1	-2.83369	0.38967	1.30504e-14	3.26342e-12	ARGinine Kinase
5	WBGene00018708	oac-32	-2.78643	1.18482	0.00229109	0.0317919	O-ACyltransferase homolog
6	WBGene00017498	pud-4	-2.78476	0.42702	3.62555e-12	5.65162e-10	Protein Up-regulated in Daf-2(Gf)
7	WBGene00000988	dhs-25	-2.65275	0.330429	2.42788e-17	8.83087e-15	DeHydrogenases, Short chain
8	WBGene00020182	ugt-53	-2.63344	0.485696	4.56751e-09	4.25425e-07	UDP-GlucuronosylTransferase
9	WBGene00195164	K12B6.11	-2.56301	0.657657	4.66817e-06	0.00019255
10	WBGene00044922	Y43C5A.7	-2.50508	0.46448	2.03059e-09	2.10114e-07
11	WBGene00045417	Y37H2A.13	-2.47463	0.960087	0.000940699	0.0162932
12	WBGene00000213	asm-3	-2.3376	0.524124	3.63481e-07	2.19239e-05	Putative sphingomyelin phosphodiesterase asm-3
13	WBGene00019693	ostd-1	-2.33388	0.130565	1.04755e-72	6.28686e-69	Dolichyl-diphosphooligosaccharide--protein glycosyltransferase subunit 2
14	WBGene00011803	T16G12.1	-2.31983	0.415478	1.426e-09	1.59966e-07
15	WBGene00010064	F54F7.2	-2.28366	0.320928	8.22412e-14	1.82804e-11
16	WBGene00006925	vit-1	-2.25867	0.283994	5.21571e-17	1.78869e-14	Vitellogenin-1
17	WBGene00013947	ZK228.4	-2.22767	0.394294	4.74704e-10	5.75542e-08
18	WBGene00016644	abhd-3.2	-2.16947	0.392774	1.16605e-09	1.33297e-07	ABHydrolase Domain containing homolog
19	WBGene00000708	col-135	-2.1039	0.300984	1.55928e-13	3.24321e-11	COLlagen
20	WBGene00004062	pmp-5	-2.01107	0.322905	2.46686e-11	3.4835e-09	Peroxisomal Membrane Protein related
21	WBGene00044998	M199.9	-2.00562	0.543021	1.36127e-05	0.000492149
22	WBGene00008565	acox-1.2	-1.91134	0.341233	9.20051e-10	1.07217e-07	Acyl-coenzyme A oxidase
23	WBGene00021070	cpr-8	-1.89275	0.240456	1.92109e-16	5.7647e-14	Cysteine PRotease related
24	WBGene00021236	pud-1.2	-1.88531	0.199416	1.61416e-22	1.13969e-19	Protein Up-regulated in Daf-2(Gf)
25	WBGene00017499	pud-1.1	-1.88255	0.20139	4.5872e-22	3.0589e-19	Protein Up-regulated in Daf-2(Gf)
26	WBGene00010953	clec-190	-1.87768	0.261711	3.95174e-14	9.68016e-12	C-type LECtin
27	WBGene00017500	pud-2.2	-1.85107	0.184964	6.39848e-25	5.90776e-22	Protein Up-regulated in Daf-2(Gf)
28	WBGene00017490	pud-2.1	-1.85095	0.183191	2.32118e-25	2.32176e-22	Protein Up-regulated in Daf-2(Gf)
29	WBGene00008359	nspc-17	-1.83574	0.238342	4.44661e-16	1.27078e-13	Nematode Specific Peptide family, group C
30	WBGene00001758	gst-10	-1.80552	0.33632	3.24971e-09	3.14567e-07	Glutathione S-transferase P 10
31	WBGene00007963	cyp-25A1	-1.80246	0.386431	1.77816e-07	1.15996e-05	CYtochrome P450 family
32	WBGene00008358	nspc-18	-1.79915	0.34305	6.13204e-09	5.53405e-07	Nematode Specific Peptide family, group C
33	WBGene00003093	lys-4	-1.78634	0.378676	1.1093e-07	7.83233e-06	LYSozyme
34	WBGene00044340	nspc-5	-1.78058	0.371029	6.18294e-08	4.49781e-06	Nematode Specific Peptide family, group C
35	WBGene00016714	C46F2.1	-1.7802	0.536491	4.68832e-05	0.00137926
36	WBGene00009898	dod-23	-1.74027	0.164168	1.88126e-27	2.25808e-24	Downstream Of DAF-16 (Regulated by DAF-16)
37	WBGene00045399	Y47G6A.33	-1.73736	0.253448	3.01181e-13	5.64856e-11
38	WBGene00017730	F22H10.6	-1.72681	0.249583	2.24953e-13	4.42641e-11
39	WBGene00013946	ZK228.3	-1.71149	0.312427	1.95912e-09	2.06275e-07
40	WBGene00044337	nspc-2	-1.6824	0.391217	6.52573e-07	3.67738e-05	Nematode Specific Peptide family, group C
41	WBGene00008360	nspc-19	-1.67271	0.263155	7.45942e-12	1.11919e-09	Nematode Specific Peptide family, group C
42	WBGene00008356	nspc-20	-1.66475	0.2954	6.30518e-10	7.41972e-08	Nematode Specific Peptide family, group C
43	WBGene00017691	ilys-5	-1.66079	0.1558	4.48831e-28	6.73415e-25	Invertebrate LYSozyme
44	WBGene00001912	his-38	-1.66058	0.35893	1.52989e-07	1.02925e-05	Histone H4
45	WBGene00001399	fat-7	-1.65985	0.369518	1.71746e-07	1.12648e-05	Delta(9)-fatty-acid desaturase fat-7
46	WBGene00011753	T13F3.6	-1.64859	0.243009	7.50768e-13	1.27688e-10
47	WBGene00009048	cth-1	-1.6448	0.371163	3.68923e-07	2.21409e-05	CystaTHionine gamma lyase
48	WBGene00044357	nspc-6	-1.63716	0.412462	2.72585e-06	0.000127806	Nematode Specific Peptide family, group C
49	WBGene00006927	vit-3	-1.63016	0.223437	1.12732e-14	2.94158e-12	Vitellogenin-3
50	WBGene00021627	Y47D7A.15	-1.6146	0.361965	4.25988e-07	2.54385e-05
51	WBGene00008607	F09B12.3	-1.5887	0.393456	2.06984e-06	0.000101405	Putative phospholipase B-like 2
52	WBGene00044339	nspc-4	-1.56957	0.397296	2.98221e-06	0.000135589	Nematode Specific Peptide family, group C
53	WBGene00023012	F22H10.t1	-1.54225	0.372841	1.22678e-06	6.51549e-05
54	WBGene00012747	Y40H7A.10	-1.53729	0.225164	5.23214e-13	9.23549e-11
55	WBGene00013035	Y49E10.16	-1.52682	0.218116	1.4817e-13	3.17586e-11
56	WBGene00015695	ugt-26	-1.48541	0.344792	8.84666e-07	4.82666e-05	UDP-glucuronosyltransferase
57	WBGene00003765	nlp-27	-1.48379	0.270354	1.5537e-09	1.72676e-07	Neuropeptide-Like Protein
58	WBGene00013083	Y51A2D.18	-1.47953	0.321855	2.17304e-07	1.3874e-05
59	WBGene00012122	T28C6.8	-1.47152	0.300682	5.88789e-08	4.30929e-06
60	WBGene00009902	drd-1	-1.44097	0.379945	6.22995e-06	0.000245174	Dietary restriction down regulated
61	WBGene00000217	asp-4	-1.43174	0.133434	2.44249e-28	4.18817e-25	ASpartyl Protease
62	WBGene00020258	T05E7.1	-1.42251	0.260132	2.60574e-09	2.56366e-07
63	WBGene00010597	K06A4.7	-1.40596	0.655831	0.000972597	0.0167011
64	WBGene00018138	folt-2	-1.39643	0.405536	2.13383e-05	0.000719448	Folate-like transporter 2
65	WBGene00009515	clec-170	-1.38912	0.508365	0.000273788	0.00602655	C-type LECtin
66	WBGene00000729	col-156	-1.38558	0.378703	1.36768e-05	0.00049298	COLlagen
67	WBGene00008357	nspc-16	-1.38322	0.272025	1.46351e-08	1.20318e-06	Nematode Specific Peptide family, group C
68	WBGene00015392	nspc-7	-1.36805	0.340028	2.37257e-06	0.000114369	Nematode Specific Peptide family, group C
69	WBGene00022683	ZK185.3	-1.36468	0.38732	1.74623e-05	0.000597152
70	WBGene00015403	clec-10	-1.36391	0.26721	1.67607e-08	1.36856e-06	C-type LECtin
71	WBGene00017658	F21C10.9	-1.36135	0.422488	5.94949e-05	0.00168028
72	WBGene00219959	F52D2.14	-1.35972	0.397869	2.61952e-05	0.000859075
73	WBGene00194925	K08D8.11	-1.34795	0.393372	2.83785e-05	0.000910769
74	WBGene00045458	F17B5.8	-1.34385	0.418345	6.40565e-05	0.00177568
75	WBGene00015052	clec-52	-1.33976	0.436324	0.000116868	0.00297197	C-type LECtin
76	WBGene00023477	nspc-1	-1.3348	0.332717	2.40432e-06	0.000115218	Nematode Specific Peptide family, group C
77	WBGene00023271		-1.33429	0.688843	0.00146519	0.022816
78	WBGene00000694	col-120	-1.33147	0.392198	3.09855e-05	0.00096879	COLlagen
79	WBGene00018885	drd-5	-1.32575	0.256348	1.30296e-08	1.09366e-06	Dietary restriction down regulated
80	WBGene00010238	F58B4.5	-1.31865	0.274563	8.11626e-08	5.79878e-06
81	WBGene00007605	asp-10	-1.29507	0.310147	1.39648e-06	7.13276e-05	ASpartyl Protease
82	WBGene00007533	cbl-1	-1.28668	0.297324	7.74924e-07	4.28637e-05	Cystathionine Beta Lyase
83	WBGene00003828	nuc-1	-1.27489	0.149815	9.68205e-19	4.00737e-16	Deoxyribonuclease-2
84	WBGene00019977	fpn-1.2	-1.2702	0.742634	0.00260483	0.0352627	FerroPortiN
85	WBGene00219886	F09E10.15	-1.25547	0.392479	5.24118e-05	0.00151226
86	WBGene00011879	pho-7	-1.24602	0.401472	9.18479e-05	0.00243761	Intestinal acid PHOsphatase
87	WBGene00044338	nspc-3	-1.24284	0.349346	1.49127e-05	0.00052492	Nematode Specific Peptide family, group C
88	WBGene00016431	C35A11.4	-1.23733	0.439755	0.000208612	0.00487154
89	WBGene00219700	linc-6	-1.2219	0.369388	4.13051e-05	0.00123637
90	WBGene00009634	nspc-9	-1.21835	0.262421	1.45482e-07	1.00357e-05	Nematode Specific Peptide family, group C
91	WBGene00006928	vit-4	-1.21316	0.220966	1.80288e-09	1.93071e-07	Vitellogenin-4
92	WBGene00016877	C52D10.3	-1.21108	0.346002	2.49357e-05	0.000826806
93	WBGene00010123	F55G11.2	-1.20192	0.521943	0.000738754	0.0134796
94	WBGene00019208	lips-14	-1.20127	0.325652	1.11882e-05	0.000418357
95	WBGene00000012	abf-1	-1.19704	0.436313	0.000254706	0.00564607	Antibacterial factor-related peptide 1
96	WBGene00015802	kynu-1	-1.19234	0.334897	1.5997e-05	0.000558175	Kynureninase
97	WBGene00018760	irg-3	-1.19204	0.27078	5.18767e-07	3.00809e-05	Infection Response protein
98	WBGene00010456	K01C8.1	-1.17957	0.231572	1.96187e-08	1.5911e-06
99	WBGene00019017	F57F4.4	-1.17894	0.441248	0.00027414	0.00602655
100	WBGene00023263		-1.16598	0.578857	0.00127024	0.0206375
101	WBGene00008494	F01D5.3	-1.15647	0.315167	1.18715e-05	0.000439794
102	WBGene00000788	cpz-1	-1.13253	0.134413	2.24271e-18	8.97309e-16	CathePsin Z; Cathepsin Z-like enzyme
103	WBGene00017294	F09E10.1	-1.12378	0.16204	2.40575e-13	4.58353e-11
104	WBGene00001914	his-40	-1.11135	0.337609	5.19012e-05	0.0015084	Histone H3
105	WBGene00012680	Y39B6A.21	-1.09579	0.616476	0.00194709	0.0282257
106	WBGene00009628	tatn-1	-1.09058	0.207281	7.18571e-09	6.34192e-07	Tyrosine AminoTraNsferase
107	WBGene00000784	cpr-4	-1.08893	0.284126	7.32844e-06	0.000283752	Cathepsin B-like cysteine proteinase 4
108	WBGene00019368	K03H6.2	-1.08791	0.160392	8.0492e-13	1.32349e-10
109	WBGene00000239	bas-1	-1.08583	0.249899	7.25485e-07	4.03148e-05	Biogenic Amine Synthesis related
110	WBGene00009637	nspc-13	-1.08166	0.244401	4.60981e-07	2.72441e-05	Nematode Specific Peptide family, group C
111	WBGene00009638	nspc-14	-1.07873	0.240529	3.63241e-07	2.19239e-05	Nematode Specific Peptide family, group C
112	WBGene00021321	Y34B4A.5	-1.06987	0.228063	1.50847e-07	1.02504e-05
113	WBGene00013996	ZK550.2	-1.06554	0.401614	0.000375927	0.00776044
114	WBGene00023401		-1.06208	0.376691	0.000189563	0.00447898
115	WBGene00022245	acp-6	-1.0608	0.108622	9.86514e-24	7.89408e-21	ACid Phosphatase family
116	WBGene00020756	T24A6.20	-1.05471	0.268964	4.61064e-06	0.000191699
117	WBGene00009785	F46C5.10	-1.05217	0.430995	0.000577617	0.0109875
118	WBGene00013901	ugt-16	-1.04816	0.583051	0.00263627	0.0355574	UDP-glucuronosyltransferase
119	WBGene00012909	spds-1	-1.04335	0.385213	0.000281255	0.00611577	SPermiDine Synthase; Spermidine synthase
120	WBGene00021263	Y22D7AR.10	-1.03856	0.176389	2.25883e-10	2.85397e-08
121	WBGene00016027	C23H5.8	-1.03586	0.15132	4.30609e-13	7.71433e-11
122	WBGene00013819	Y116F11A.6	-1.03544	0.586787	0.00230334	0.0319249
123	WBGene00000115	alh-9	-1.02965	0.187127	1.62499e-09	1.77316e-07	Putative aldehyde dehydrogenase family 7 member A1 homolog
124	WBGene00004932	sod-3	-1.0292	0.280897	1.39166e-05	0.000500123	Superoxide dismutase [Mn] 2, mitochondrial
125	WBGene00016614	trpp-12	-1.02236	0.241504	1.31437e-06	6.85931e-05	TRansport Protein Particle
126	WBGene00021779	Y51H7C.1	-1.01913	0.207891	5.47635e-08	4.05757e-06
127	WBGene00009640	nspc-10	-1.0058	0.25495	4.33508e-06	0.000183218	Nematode Specific Peptide family, group C
128	WBGene00012608	hphd-1	-1.00123	0.190094	7.54776e-09	6.61283e-07	Hydroxyacid-oxoacid transhydrogenase, mitochondrial
