# Supplementary material for: Inhibition of the oligosaccharyl transferase in Caenorhabditis elegans that compromises ER proteostasis suppresses p38-dependent protection against pathogenic bacteria
Source: PLoS Genet. 2020 Mar 4;16(3):e1008617. doi: 10.1371/journal.pgen.1008617 (PMC7055741; doi:10.1371/journal.pgen.1008617)
Supplement: S5 Table — is uploaded as a separate Excel file. (XLSX) [file pgen.1008617.s012.xlsx]

## Sheet: Up_by_PA14_stt-3_dependent
S5 Table. Genes whose expression was significantly changed by PA14 in an stt-3-dependent manner
Genes up-regulated by PA14 in an stt-3-dependent manner
Number	Ensembl gene id	Gene symbol	Fold change (log2) in PA14, control RNAi vs. control RNAi	S.E.M of fold change (log2) in PA14, control RNAi vs. control RNAi	p value for PA14, control RNAi vs. control RNAi	Adjusted p value for PA14, control RNAi vs. control RNAi	Fold change (log2) for PA14, stt-3 RNAi vs. stt-3 RNAi	S.E.M of fold change (log2) for PA14, stt-3 RNAi vs. stt-3 RNAi	p value for PA14, stt-3 RNAi vs. stt-3 RNAi	Adjusted p value for PA14, stt-3 RNAi vs. stt-3 RNAi	Description
1	WBGene00007873	dod-21	12.5214	1.10827	6.94662e-30	6.49063e-28	5.37776	0.760811	8.50264e-14	2.61428e-12	Downstream Of DAF-16 (Regulated by DAF-16)
2	WBGene00007872	C32H11.9	12.2713	1.05882	3.66156e-32	4.34323e-30	5.40678	0.784653	3.05208e-13	8.86834e-12	Downstream Of DAF-16 (Regulated by DAF-16)
3	WBGene00000738	col-165	11.6563	3.04636	1.00713e-10	1.43967e-09	8.41862	1.58397	1.34188e-08	1.86047e-07	COLlagen
4	WBGene00021580	clec-174	11.1961	2.83242	7.32941e-16	1.95509e-14	1.04224	1.00005	0.0748611	0.183382	C-type LECtin
5	WBGene00044242	C54C8.12	9.78834	2.61857	2.1641e-13	4.41338e-12	4.61181	0.707297	1.85284e-11	4.06483e-10
6	WBGene00021805	Y53G8AM.5	9.15639	0.89967	7.86066e-24	4.18693e-22	4.09647	0.725208	4.48859e-09	6.76716e-08
7	WBGene00013900	ugt-18	9.03328	2.52817	6.19537e-12	1.05344e-10	2.90368	0.440317	4.46387e-12	1.09022e-10	UDP-glucuronosyltransferase
8	WBGene00015598	fbxa-163	8.89806	2.52134	8.17055e-12	1.3638e-10	6.09771	0.647069	3.77384e-21	2.81088e-19	F-box A protein
9	WBGene00007864	irg-6	8.39044	1.34671	4.47175e-12	7.7583e-11	2.37162	0.773716	0.000314458	0.00184114	Infection Response protein
10	WBGene00010126	F55G11.6	8.22816	2.66887	4.5737e-09	5.14426e-08	5.56476	2.38403	2.2849e-05	0.000174977
11	WBGene00021517	Y41D4B.15	7.99097	2.46529	5.70717e-10	7.35381e-09	5.58552	0.82792	2.38183e-11	5.06928e-10
12	WBGene00008295	nlp-39	7.89058	0.881416	1.29671e-19	4.97419e-18	3.30644	0.569935	2.4666e-10	4.60919e-09	Neuropeptide-Like Protein
13	WBGene00014771	F55G11.3	7.61906	2.57448	5.84889e-08	5.56127e-07	0.149034	0.688046	0.667809	0.815382
14	WBGene00009914	F49H6.13	7.28004	0.969304	1.80018e-14	4.1414e-13	5.63739	1.15876	3.04297e-07	3.37175e-06
15	WBGene00006627	tsp-1	7.11044	0.564665	3.47305e-36	5.42866e-34	4.16918	0.374461	4.63422e-30	1.08494e-27	Tetraspanin-1
16	WBGene00219298	F55H2.8	6.9424	2.44219	2.28229e-07	1.9565e-06	3.01366	0.912124	0.000110089	0.000726303
17	WBGene00008988	F20G2.5	6.89754	1.27154	1.73304e-09	2.08226e-08	3.45949	0.517831	5.50477e-12	1.31505e-10
18	WBGene00011596	T07G12.5	6.84171	1.64025	6.97142e-07	5.50505e-06	0.436937	0.731537	0.255017	0.447263
19	WBGene00021519	Y41D4B.17	6.67493	0.725037	1.2017e-19	4.62034e-18	2.12724	0.265384	1.53217e-16	6.66026e-15
20	WBGene00022040	Y65B4BR.1	6.6455	0.514716	3.869e-38	7.11088e-36	2.43237	0.536719	1.10377e-06	1.10701e-05
21	WBGene00005616	srj-29	6.64164	2.42909	7.59547e-07	5.95664e-06	1.66837	0.821848	0.00689387	0.0268226	Serpentine Receptor, class J
22	WBGene00007271	C03C10.5	6.61271	2.45839	1.29192e-06	9.82598e-06	4.50661	1.36849	6.95457e-05	0.000482317
23	WBGene00004997	spp-12	6.51726	2.35621	4.31043e-07	3.54784e-06	1.90069	0.59411	0.000246917	0.00148223	SaPosin-like Protein family
24	WBGene00013837	fbxa-30	6.50125	2.35381	5.91801e-07	4.73582e-06	2.58085	0.568653	7.09747e-07	7.36627e-06	F-box A protein
25	WBGene00045412	C25F9.12	6.48173	2.34223	5.3826e-07	4.33016e-06	1.07756	0.481135	0.00800392	0.0304405
26	WBGene00016577	clec-3	6.39415	0.569863	2.43097e-29	2.13989e-27	4.81649	0.488966	2.04621e-23	2.10902e-21	C-type LECtin
27	WBGene00007875	dod-24	6.37001	0.302516	3.17249e-99	8.84332e-96	4.1671	0.294041	2.49168e-47	3.79278e-44	Downstream Of DAF-16 (Regulated by DAF-16)
28	WBGene00011979	T24B8.5	6.2817	0.256687	7.27683e-136	1.21705e-131	0.344082	0.254021	0.132401	0.279719
29	WBGene00021862	fbxa-48	6.27164	2.3991	2.66525e-06	1.90987e-05	1.80861	0.92764	0.00819786	0.0310211	F-box A protein
30	WBGene00006628	tsp-2	6.27069	0.421268	3.3867e-50	1.13285e-47	3.7112	0.318761	2.03147e-32	5.94494e-30	TetraSPanin family
31	WBGene00044379	F40H7.12	6.1605	2.45235	1.21584e-05	7.75844e-05	4.50326	1.03669	1.10041e-06	1.105e-05
32	WBGene00021513	Y41D4B.6	6.10205	2.50201	9.52265e-06	6.20679e-05	4.9735	2.37857	0.000133083	0.000858384
33	WBGene00003473	mtl-1	6.10022	0.987699	4.07769e-12	7.11151e-11	3.71667	0.993822	3.01376e-06	2.7825e-05	Metallothionein-1
34	WBGene00015596	fbxa-161	6.09042	2.37735	4.09023e-06	2.82333e-05	3.32729	0.959537	0.000116862	0.000765136
35	WBGene00009805	F47B8.4	6.0511	1.11762	6.31452e-09	6.95884e-08	1.70619	0.824814	0.00334697	0.0144857
36	WBGene00271643	W07G1.25	6.01885	0.739646	7.16322e-16	1.91381e-14	4.431	0.336482	1.22435e-40	8.72374e-38
37	WBGene00194803	C25F9.16	5.80287	1.30253	4.29297e-07	3.5352e-06	2.82518	0.657973	2.69026e-06	2.50074e-05
38	WBGene00016845	C50F7.5	5.74091	0.539896	1.46386e-27	1.12825e-25	1.76202	0.499447	3.62847e-05	0.000265818
39	WBGene00017764	F25A2.1	5.73222	0.59519	3.98401e-22	1.81067e-20	3.36101	0.503377	2.59497e-12	6.57285e-11
40	WBGene00001158	ech-9	5.64695	0.729634	2.10861e-14	4.83102e-13	2.52862	0.33979	1.69078e-14	5.68963e-13	Enoyl-CoA Hydratase
41	WBGene00009230	oac-18	5.63184	2.39903	2.83782e-05	0.000168786	-1.37222	1.09561	0.0320583	0.0951933
42	WBGene00021525	Y41D4B.26	5.62489	1.28141	6.47773e-07	5.1468e-06	3.10655	0.599475	4.09462e-08	5.24649e-07
43	WBGene00005833	srw-86	5.59091	0.962212	1.55698e-08	1.62347e-07	1.78157	0.31842	4.40376e-09	6.6515e-08	Serpentine Receptor, class W
44	WBGene00009431	dct-17	5.50454	0.499893	7.33962e-29	6.26302e-27	1.837	0.482284	1.47621e-05	0.000117267	DAF-16/FOXO Controlled, germline Tumor affecting
45	WBGene00009428	F35E12.4	5.47353	0.547303	1.54528e-23	8.01159e-22	2.28356	0.312341	4.14704e-14	1.32479e-12
46	WBGene00007036	sod-5	5.43709	2.33741	3.4849e-05	0.000203509	1.51232	0.856661	0.0129456	0.0452738	Superoxide dismutase [Cu-Zn]
47	WBGene00011672	cyp-13A5	5.43015	0.772301	1.05883e-13	2.23315e-12	3.08362	0.703173	4.59781e-07	4.92477e-06	Putative cytochrome P450 CYP13A5
48	WBGene00044417	C08F1.11	5.42782	2.38548	4.6395e-05	0.000263751	3.26547	1.40443	0.00162992	0.00780573
49	WBGene00007440	C08E8.4	5.42203	0.238867	2.77315e-114	1.54603e-110	3.22655	0.150884	6.37001e-103	5.21959e-99
50	WBGene00012947	Y47H9C.1	5.37084	0.889262	9.28621e-10	1.15904e-08	0.717982	0.746298	0.135966	0.284756
51	WBGene00012501	Y26D4A.3	5.34605	0.993743	1.11712e-07	1.00613e-06	2.89705	0.484846	3.37123e-10	6.15231e-09
52	WBGene00017678	asp-12	5.32805	0.242935	1.0722e-107	4.48315e-104	1.11815	0.182901	3.60744e-10	6.56146e-09	ASpartyl Protease
53	WBGene00018643	drd-50	5.26422	0.39126	8.03595e-43	1.92002e-40	0.127986	0.355531	0.669073	0.816195	Dietary restriction down regulated
54	WBGene00011584	clec-15	5.2535	2.62177	0.000436282	0.00196046	0.540824	0.845754	0.186032	0.357743	C-type LECtin
55	WBGene00017199	clec-45	5.19995	0.442252	3.25767e-33	4.2566e-31	0.94151	0.575193	0.0364054	0.105093	C-type LECtin
56	WBGene00012028	srz-99	5.13903	1.32195	7.16644e-06	4.76765e-05	1.6913	0.967375	0.0146092	0.0499406	Serpentine Receptor, class Z
57	WBGene00018646	mul-1	5.13796	0.330062	3.70762e-55	1.87909e-52	2.62832	0.311197	2.96963e-18	1.61147e-16	Mucin Like protein
58	WBGene00012069	T26H5.4	5.13483	1.37342	1.09345e-05	7.0338e-05	0.870272	0.606034	0.0525787	0.139799
59	WBGene00019146	H02F09.3	5.11949	1.3191	8.11726e-06	5.34703e-05	0.705092	0.571662	0.100985	0.229248
60	WBGene00010127	F55G11.7	5.04427	2.87779	0.00125325	0.00507031	0.25865	0.803588	0.467092	0.663535
61	WBGene00219447	C06H5.14	5.01821	2.38015	0.000195318	0.000951556	1.2575	0.981945	0.0293626	0.0886385
62	WBGene00018601	F48C1.9	5.01491	1.37497	7.38392e-06	4.90064e-05	2.01518	1.3766	0.00488617	0.0201237
63	WBGene00022570	sdz-35	5.00046	2.15964	4.13944e-05	0.000237911	0.42704	0.344714	0.169566	0.334076	SKN-1 Dependent Zygotic transcript
64	WBGene00044183	F09C6.13	4.98173	0.892398	1.21102e-08	1.28355e-07	3.81427	0.673657	2.63074e-09	4.09038e-08
65	WBGene00015178	B0416.2	4.97861	1.30131	9.25491e-06	6.04469e-05	3.08021	0.720996	3.74157e-06	3.38955e-05
66	WBGene00008105	C45B11.2	4.97742	0.699801	7.47139e-13	1.43137e-11	2.29428	0.393075	6.84597e-10	1.18847e-08
67	WBGene00012961	Y47H10A.5	4.92442	0.414	1.08927e-32	1.38016e-30	3.40691	0.355462	9.91966e-23	9.08176e-21
68	WBGene00194917	Y45F10B.59	4.90872	2.5628	0.000610327	0.00264107	1.26815	1.34139	0.0361387	0.104523
69	WBGene00016549	C40A11.6	4.90122	2.33515	0.000164391	0.000815858	3.63301	1.39428	0.000720785	0.00381409
70	WBGene00010399	clec-13	4.89572	2.60206	0.000758473	0.00321966	0.476622	0.805505	0.230642	0.416953	C-type LECtin
71	WBGene00007366	C06B3.7	4.88106	0.389436	3.08153e-36	4.86213e-34	3.10322	0.342624	1.23185e-20	8.73923e-19
72	WBGene00021582	clec-71	4.85943	2.44402	0.00037953	0.00172819	0.0123829	0.674557	0.977917	0.990427	C-type LECtin
73	WBGene00009710	F44G3.10	4.84315	0.59331	8.15768e-17	2.38527e-15	1.26329	0.58199	0.0071425	0.027639
74	WBGene00017378	F11C7.6	4.8315	0.94888	1.80391e-08	1.85893e-07	0.405807	0.619948	0.318479	0.520264
75	WBGene00016553	mir-8199	4.82745	1.38776	3.02561e-05	0.000179127	3.15039	1.00688	0.000331874	0.00192795
76	WBGene00007829	oac-5	4.79639	2.30752	0.000191117	0.000934083	0.979364	0.830611	0.0652805	0.16535	O-ACyltransferase homolog
77	WBGene00235086	T04C12.32	4.79442	2.40944	0.000399066	0.00180535	1.58251	1.39057	0.0300743	0.0903993
78	WBGene00017540	F17E9.3	4.77374	2.29876	0.000174766	0.000863337	3.02301	0.930021	0.000192533	0.00118752
79	WBGene00045411	C25F9.11	4.76577	0.397086	2.08136e-33	2.741e-31	1.44338	0.221707	1.57063e-11	3.4783e-10
80	WBGene00015932	C17H12.6	4.76559	0.44576	5.78067e-27	4.27795e-25	1.64153	0.435445	2.40711e-05	0.000183052
81	WBGene00018242	F40G9.6	4.71204	2.29748	0.000222855	0.00107662	3.19333	1.12988	0.000980303	0.00501567
82	WBGene00016785	C49G7.7	4.70359	0.553004	1.17619e-17	3.7257e-16	3.18117	0.318642	1.52253e-24	1.78223e-22
83	WBGene00018731	F53A9.8	4.6971	0.492384	2.09387e-23	1.05801e-21	0.889916	0.465455	0.020933	0.0672132
84	WBGene00016187	C28G1.2	4.66419	2.33639	0.000307623	0.00143155	0.767583	0.707991	0.103234	0.23287
85	WBGene00016302	fbxc-7	4.65382	2.34069	0.000321413	0.00148827	2.85608	1.20482	0.00270796	0.0121086	F-box C protein
86	WBGene00009756	F46B3.1	4.64485	3.22441	0.00376475	0.0133998	0.296652	0.822068	0.368816	0.571467
87	WBGene00045415	Y43F8B.15	4.63249	2.26047	0.000227329	0.00109444	1.10551	0.68649	0.0278891	0.0850478
88	WBGene00009827	hmg-6	4.62596	2.36258	0.000391042	0.00177529	2.05778	1.06995	0.00627967	0.0248818	HMG
89	WBGene00021865	fbxa-66	4.61696	2.31066	0.000299336	0.00139687	3.50149	1.15109	0.000519069	0.00286414	F-box A protein
90	WBGene00008632	fbxa-88	4.58601	0.826289	1.30098e-08	1.37454e-07	2.25192	0.799784	0.000769981	0.00404178	F-box A protein
91	WBGene00015597	fbxa-162	4.56641	0.696161	1.51684e-11	2.437e-10	1.63698	0.438944	3.36181e-05	0.000247499
92	WBGene00009957	F53B2.8	4.55923	0.346553	4.08988e-40	8.44485e-38	2.1583	0.337838	1.89789e-11	4.14701e-10
93	WBGene00219434	F54D5.23	4.54377	2.35592	0.000469191	0.00209036	0.140905	0.612138	0.72492	0.84942
94	WBGene00008156	C47E12.13	4.52255	2.60262	0.00126437	0.00510539	1.75166	1.9162	0.0259453	0.0800001
95	WBGene00011894	ttr-23	4.51422	0.451088	2.09091e-24	1.18496e-22	2.66827	0.423427	2.42523e-11	5.15495e-10	TransThyretin-Related family domain
96	WBGene00219369	R160.10	4.51218	1.38467	7.62541e-05	0.000411802	2.62791	1.15687	0.00391224	0.016584
97	WBGene00008102	C44H9.7	4.4821	2.66009	0.00141293	0.00564126	1.32997	2.13925	0.0244791	0.0762812
98	WBGene00013500	Y71A12B.2	4.47765	2.2931	0.000397757	0.00179996	2.04775	0.944278	0.0037834	0.0161045
99	WBGene00015520	fip-3	4.47739	2.3802	0.000611858	0.00264564	-0.0138136	0.615934	0.963529	0.983208	Fungus-induced protein 3
100	WBGene00008301	pals-39	4.46344	1.41176	0.000122479	0.000627399	2.0081	0.801678	0.00109821	0.0055394	Protein containing ALS2cr12 (ALS2CR12) domain
101	WBGene00020065	clec-159	4.45433	2.56307	0.00134783	0.00540847	0.582129	0.867419	0.16112	0.321926
102	WBGene00219709	linc-37	4.41931	0.866029	4.14157e-08	4.04365e-07	1.01807	0.669811	0.0372106	0.106899
103	WBGene00016783	irg-2	4.41042	0.366801	1.16841e-33	1.55093e-31	3.33032	0.292358	7.69594e-31	1.97064e-28	Infection Response protein
104	WBGene00012518	comt-2	4.4068	0.408727	1.35471e-27	1.05384e-25	-0.66671	0.492947	0.0930348	0.215449	Catechol-O-MethylTransferase family
105	WBGene00012176	W01C9.2	4.40521	1.35304	0.000114779	0.000593042	1.71247	1.04086	0.0166739	0.0556635
106	WBGene00044206	T26H5.9	4.39173	0.435327	9.79879e-26	6.35212e-24	1.36189	0.412587	0.000206018	0.00126356
107	WBGene00020640	fbxa-73	4.38529	2.34444	0.000601532	0.00260503	2.31394	1.24281	0.009006	0.033528	F-box A protein
108	WBGene00001957	hlh-13	4.35677	2.48073	0.0011478	0.0046822	1.69178	1.47903	0.0238866	0.0748049	Helix-loop-helix protein 13
109	WBGene00011844	T19C9.8	4.35278	0.567941	8.11601e-15	1.94192e-13	2.63588	0.518972	3.86545e-08	4.99189e-07
110	WBGene00044382	Y14H12A.2	4.33544	1.38601	0.000161778	0.000804319	0.321505	0.66549	0.425317	0.626722
111	WBGene00018760	irg-3	4.29941	0.240405	8.39196e-71	1.16963e-67	2.59943	0.254996	1.77308e-25	2.39075e-23	Infection Response protein
112	WBGene00018803	fbxa-24	4.28265	0.715543	2.00359e-10	2.73105e-09	2.70386	0.551798	1.02569e-07	1.23869e-06	F-box A protein
113	WBGene00009429	irg-5	4.25208	0.603434	4.78974e-14	1.05406e-12	1.57951	0.60321	0.00120532	0.0059942	Infection Response protein
114	WBGene00009487	clec-232	4.22575	0.951028	1.30222e-06	9.89536e-06	-0.0987671	0.677354	0.78504	0.88787	C-type LECtin
115	WBGene00008615	F09C6.1	4.22366	2.42217	0.00120458	0.00488994	1.36156	1.33013	0.0369678	0.106323
116	WBGene00000522	clc-1	4.2099	0.183369	2.06595e-116	1.72765e-112	1.92788	0.175027	5.25909e-29	1.10495e-26	CLaudin-like in Caenorhabditis
117	WBGene00015599	fbxa-164	4.20313	2.65455	0.00224975	0.00851484	0.527655	0.844606	0.174266	0.340837	F-box A protein
118	WBGene00044492	Y54G2A.49	4.2008	0.312473	2.7886e-41	6.05705e-39	1.85007	0.297771	6.95064e-11	1.39251e-09
119	WBGene00018647	F49F1.7	4.17356	0.300325	9.07995e-45	2.37285e-42	-0.0940942	0.323011	0.741959	0.861379
120	WBGene00019145	H02F09.2	4.15789	1.10628	6.82029e-05	0.000373142	0.593196	0.654394	0.181711	0.351206
121	WBGene00010124	F55G11.4	4.15685	0.367182	2.91921e-30	2.82218e-28	1.37644	0.36136	3.13475e-05	0.000232244
122	WBGene00007506	C10C5.2	4.1464	0.353897	5.49923e-32	6.29963e-30	2.13044	0.222196	1.48269e-22	1.32778e-20
123	WBGene00005657	srr-6	4.1329	1.09423	5.71534e-05	0.000318206	0.0408911	0.531106	0.919515	0.96085	Serpentine Receptor, class R
124	WBGene00138721	pals-37	4.12892	2.63485	0.00228916	0.00863275	0.967038	1.17264	0.0505393	0.13551	Protein containing ALS2cr12 (ALS2CR12) domain
125	WBGene00044900	cnc-11	4.11399	2.48178	0.00154098	0.00610298	1.81373	1.1471	0.00642882	0.0253685	CaeNaCin (Caenorhabditis bacteriocin)
126	WBGene00008234	C50F4.9	4.09463	0.330672	8.60768e-36	1.30876e-33	2.4846	0.311242	1.7261e-16	7.42451e-15
127	WBGene00194689	Y38H6C.24	4.07027	2.37364	0.00135806	0.00544299	2.16822	1.19972	0.00759371	0.0291306
128	WBGene00011018	R05A10.1	4.05383	3.65647	0.00759527	0.0245423	0.746447	1.33379	0.0207936	0.0668691
129	WBGene00010125	dod-22	4.04683	0.441215	8.72325e-21	3.57589e-19	-0.997271	0.426679	0.00658761	0.0258731	Downstream Of DAF-16 (Regulated by DAF-16)
130	WBGene00050903	Y17D7C.4	4.01737	1.35831	0.000269044	0.00127328	2.14006	1.00924	0.00543678	0.0220104
131	WBGene00012923	fbxa-128	3.99194	0.436176	1.40156e-20	5.70343e-19	1.28061	0.362061	0.00010144	0.00067687	F-box A protein
132	WBGene00021118	clec-125	3.97438	2.30411	0.00129016	0.005196	0.25863	0.623891	0.52388	0.70883	C-type LECtin
133	WBGene00018456	fbxc-39	3.96981	2.27604	0.0011445	0.00466985	1.51133	0.978121	0.0201071	0.0649902	F-box C protein
134	WBGene00006650	tts-1	3.95854	1.05975	4.957e-06	3.37565e-05	1.77759	1.14453	0.00622508	0.0247133
135	WBGene00017326	dmd-5	3.95462	2.55549	0.00243076	0.00911738	2.53635	2.68348	0.0100272	0.0366471	DM (Doublesex/MAB-3) Domain family
136	WBGene00007758	C27A7.8	3.93224	0.516448	7.65254e-16	2.03157e-14	2.37806	0.529373	4.87631e-07	5.20945e-06
137	WBGene00021872	clec-85	3.90666	0.257375	1.23966e-52	5.05691e-50	1.42739	0.249147	2.3506e-09	3.68981e-08	C-type LECtin
138	WBGene00020204	T04B8.2	3.90033	2.46188	0.00204479	0.00784381	0.705179	0.934937	0.132999	0.280333
139	WBGene00004987	spp-2	3.86729	0.476205	7.96053e-18	2.57524e-16	1.96225	0.468562	3.16123e-06	2.90883e-05	SaPosin-like Protein family
140	WBGene00007818	C30F2.4	3.8448	0.600251	1.00026e-11	1.6531e-10	0.89037	0.555923	0.0403674	0.114
141	WBGene00019705	fbxb-45	3.84271	2.33979	0.00175777	0.00685123	2.34707	1.26705	0.00863831	0.0324243	F-box B protein
142	WBGene00003092	lys-3	3.79062	0.75378	4.46113e-08	4.33038e-07	1.85153	0.653448	0.000552372	0.00302246	Lysozyme-like protein 3
143	WBGene00011494	T05F1.9	3.78517	0.378453	3.24662e-24	1.798e-22	2.65986	0.359866	1.59976e-14	5.42793e-13
144	WBGene00021790	Y51H7C.12	3.77875	2.3841	0.00221424	0.00839944	0.98713	1.0892	0.0762996	0.185887
145	WBGene00011330	T01D3.6	3.74414	0.339069	3.78199e-29	3.2774e-27	0.877383	0.333244	0.00369103	0.0157523
146	WBGene00022375	Y94H6A.2	3.73538	1.06076	0.000156628	0.00078034	1.72163	0.810785	0.00601553	0.0240094
147	WBGene00019779	endu-2	3.67743	0.235861	1.61257e-54	7.93243e-52	2.08432	0.226545	3.79061e-21	2.81088e-19	ENDonuclease, poly(U) specific
148	WBGene00018353	fbxa-182	3.67623	0.683802	3.08882e-08	3.07137e-07	1.79093	0.380364	5.1348e-07	5.46778e-06	F-box A protein
149	WBGene00008633	fbxa-18	3.65144	0.561318	2.08287e-11	3.29262e-10	2.25621	0.558638	8.32151e-06	6.93657e-05	F-box A protein
150	WBGene00017308	F09F9.3	3.63468	1.00737	7.20856e-05	0.000391948	0.253592	0.558271	0.5244	0.709283
151	WBGene00023483	Y75B8A.39	3.63303	1.26978	0.000472593	0.00210104	2.50425	0.423708	4.10596e-10	7.37004e-09
152	WBGene00014049	ZK666.11	3.62959	2.46433	0.00362552	0.0129538	1.24337	1.29295	0.0392435	0.1115
153	WBGene00021518	hpo-6	3.62346	0.249038	2.35897e-48	7.04532e-46	2.57959	0.23352	2.17947e-29	4.76229e-27
154	WBGene00006649	tth-1	3.56838	0.261774	4.41237e-43	1.08525e-40	1.89305	0.253677	9.38455e-15	3.27221e-13	Thymosin beta
155	WBGene00194668	C08F11.116	3.56812	0.624867	1.86666e-09	2.23159e-08	2.56667	0.478552	8.78251e-09	1.26252e-07
156	WBGene00022572	ZC239.14	3.56487	0.574152	2.5615e-10	3.44937e-09	2.23414	0.226623	9.61999e-24	1.05807e-21
157	WBGene00008597	clec-55	3.5602	1.28037	0.000789253	0.00333627	-0.44685	0.769584	0.258117	0.450481	C-type LECtin
158	WBGene00006464	bath-47	3.55905	0.582477	1.85894e-10	2.54426e-09	0.843444	0.446621	0.0255226	0.0789328	BTB and MATH domain-containing protein 47
159	WBGene00044783	T26H5.10	3.55876	0.661507	1.54048e-08	1.60928e-07	1.21606	0.443262	0.00168882	0.00803174
160	WBGene00015537	C06E4.8	3.55801	0.63191	4.95998e-09	5.53776e-08	2.07709	0.436637	2.88498e-07	3.2119e-06
161	WBGene00044212	Y68A4A.13	3.5464	0.701804	2.20046e-08	2.2427e-07	2.10172	0.640304	7.75435e-05	0.0005326
162	WBGene00011362	cest-1	3.53416	0.436708	1.61164e-16	4.57635e-15	2.46545	0.270194	9.62192e-21	6.94644e-19	Carboxylic ester hydrolase
163	WBGene00044469	clec-173	3.52507	0.263497	8.60269e-41	1.7985e-38	1.8813	0.234208	1.55978e-16	6.76233e-15	C-type LECtin
164	WBGene00016004	C18H9.6	3.51334	0.331186	1.13412e-26	8.24706e-25	2.47503	0.321633	1.37065e-15	5.31023e-14
165	WBGene00013840	fbxa-151	3.50877	0.505296	9.94035e-13	1.88068e-11	2.18663	0.412871	1.94029e-08	2.61707e-07	F-box A protein
166	WBGene00022321	fbxa-25	3.50641	2.42533	0.00332371	0.0120017	1.39441	1.30415	0.0403191	0.113903	F-box A protein
167	WBGene00013119	Y51H4A.25	3.50432	0.385595	3.83728e-20	1.53171e-18	1.25758	0.290381	4.47103e-06	3.96919e-05
168	WBGene00009410	F35E2.2	3.50083	2.35166	0.00349273	0.0125329	2.28165	1.3653	0.00794934	0.0302751
169	WBGene00010659	K08D8.5	3.48983	0.29835	6.74742e-32	7.67691e-30	-0.118175	0.285413	0.655124	0.80711
170	WBGene00019699	math-34	3.48246	0.74411	4.00926e-07	3.32284e-06	0.210138	0.523503	0.59798	0.76602	MATH (Meprin-associated Traf homology) domain containing
171	WBGene00020881	T28A11.19	3.46393	0.503222	1.17485e-12	2.20285e-11	2.03718	0.339928	3.19052e-10	5.86169e-09
172	WBGene00012144	T28H10.3	3.45223	0.323167	1.05962e-27	8.28134e-26	1.82564	0.312979	6.93348e-10	1.20239e-08
173	WBGene00077539	Y52B11A.12	3.43508	0.512503	4.43158e-12	7.70458e-11	0.528999	0.357534	0.0990195	0.225881
174	WBGene00023423	F43C1.7	3.42599	0.536882	3.08206e-11	4.73781e-10	2.1222	0.442698	2.02725e-07	2.32325e-06
175	WBGene00015362	fbxa-105	3.42176	0.297002	2.64277e-31	2.81531e-29	0.964593	0.212446	2.39476e-06	2.24644e-05	F-box A protein
176	WBGene00044182	F09C6.12	3.41278	0.792391	2.72464e-06	1.94908e-05	1.83645	0.746359	0.00126968	0.00628485
177	WBGene00012583	clec-4	3.40944	0.42152	5.66824e-17	1.6779e-15	0.713281	0.389604	0.0351887	0.102356	C-type LECtin
178	WBGene00008719	ttr-52	3.4068	2.39269	0.004508	0.0156521	1.46051	1.40872	0.0322464	0.0955787	Transthyretin-like protein 52
179	WBGene00018724	F53A9.1	3.38324	0.251189	1.13622e-41	2.56801e-39	1.87722	0.24371	1.89134e-15	7.15827e-14
180	WBGene00009397	clec-66	3.38024	0.232057	1.0747e-48	3.26806e-46	1.73402	0.227718	4.28262e-15	1.55964e-13	C-type LECtin
181	WBGene00219415	linc-38	3.37182	1.11553	0.000332093	0.00153136	0.282778	0.676359	0.464097	0.661005
182	WBGene00012959	Y47H10A.3	3.36077	1.27041	0.000581275	0.00252646	0.688029	0.832771	0.118637	0.258129
183	WBGene00077439	F55B12.10	3.3552	0.675404	1.07071e-07	9.65895e-07	1.75745	0.504142	7.23545e-05	0.000500104
184	WBGene00044759	T06E6.15	3.35336	2.29769	0.00399019	0.0140844	0.275573	0.639835	0.498533	0.689215
185	WBGene00020455	fbxa-59	3.35185	0.246417	1.40162e-42	3.30171e-40	2.06982	0.188403	5.63777e-29	1.16952e-26	F-box A protein
186	WBGene00219766	anr-42	3.34327	1.25367	0.00116514	0.00474367	1.17808	0.961161	0.0430034	0.119776
187	WBGene00012412	Y7A5A.6	3.30963	0.77731	5.13917e-06	3.4841e-05	0.438704	0.488919	0.260849	0.453751
188	WBGene00004052	parg-2	3.30961	1.13908	0.000984695	0.0040775	0.939465	0.752679	0.0634881	0.161811	Poly(ADP-ribose) glycohydrolase 2
189	WBGene00044728	Y53F4B.45	3.30255	0.52183	1.73547e-11	2.78024e-10	1.83911	0.516218	3.80215e-05	0.000277301
190	WBGene00006965	xtr-1	3.29454	0.441209	2.3851e-14	5.42732e-13	1.54472	0.322175	3.72721e-07	4.06939e-06	MX region of TRA-2 Related
191	WBGene00002263	lea-1	3.29232	0.334626	6.2878e-24	3.37063e-22	1.42371	0.325854	2.21999e-06	2.10296e-05	Ce-LEA; Plant Late Embryo Abundant (LEA) related
192	WBGene00015933	C17H12.8	3.28445	0.419609	1.2181e-15	3.18822e-14	0.000923029	0.36538	0.989403	0.99505
193	WBGene00206489	F53F1.14	3.2669	0.462542	3.07175e-13	6.14533e-12	1.04466	0.341812	0.000830959	0.00433548
194	WBGene00044280	W02A2.9	3.26345	0.281603	1.17563e-32	1.47837e-30	2.14453	0.271185	2.23496e-16	9.43984e-15
195	WBGene00008319	C54G10.1	3.25547	1.38787	0.00183037	0.00710442	0.204667	0.58349	0.610393	0.775617
196	WBGene00022142	Y71G12B.2	3.24521	0.646563	1.79845e-07	1.5658e-06	1.63369	0.389549	5.99121e-06	5.15672e-05
197	WBGene00011130	zip-6	3.24381	2.34762	0.0048878	0.0167792	1.68726	1.20003	0.0194902	0.0633992	BZIP transcription factor family
198	WBGene00044468	Y69A2AL.2	3.23527	0.165867	1.18892e-85	2.48558e-82	2.14014	0.15907	4.2264e-42	3.56508e-39	Phospholipase A(2)
199	WBGene00015265	B0563.8	3.22734	1.13894	0.000965496	0.00400792	1.69145	0.887526	0.00916202	0.0340238
200	WBGene00008519	cyp-13B1	3.22162	0.885452	5.45411e-05	0.000305186	0.519086	0.56255	0.217524	0.400267	Putative cytochrome P450 cyp-13B1
201	WBGene00017154	ugt-57	3.204	1.44642	0.00269769	0.00997985	1.28205	1.17066	0.0475071	0.129212	UDP-GlucuronosylTransferase
202	WBGene00021435	Y39A3A.4	3.18031	0.62162	8.89399e-08	8.15749e-07	1.47424	0.46006	0.000315572	0.001847
203	WBGene00016789	djr-1.2	3.17425	0.712697	1.82694e-06	1.35201e-05	1.34407	0.578761	0.00478803	0.0197648	Glutathione-independent glyoxalase DJR-1.2
204	WBGene00009709	fbxa-144	3.15925	1.4093	0.00244859	0.00917195	1.86763	1.06667	0.0115934	0.0413207	F-box A protein
205	WBGene00012572	Y37H2B.1	3.15874	2.41743	0.00585874	0.0196486	1.83778	1.73906	0.0191964	0.0626426
206	WBGene00007153	clec-41	3.14895	0.272469	2.90213e-31	3.07203e-29	1.07294	0.268993	2.28754e-05	0.000175097	C-type LECtin
207	WBGene00004991	spp-6	3.14408	0.634442	8.10028e-08	7.49735e-07	0.965678	0.568532	0.0288455	0.0873788	SaPosin-like Protein family
208	WBGene00003091	lys-2	3.14346	0.300593	3.71486e-26	2.49522e-24	2.00503	0.296765	1.91052e-12	4.96978e-11	Lysozyme-like protein 2
209	WBGene00010658	K08D8.4	3.11631	0.462832	3.0623e-12	5.38558e-11	0.663627	0.409596	0.0582786	0.151984
210	WBGene00012603	nspe-6	3.11628	1.65422	0.00395092	0.0139732	0.783343	0.882802	0.0982286	0.224327	Nematode Specific Peptide family, group E
211	WBGene00016425	C34H4.2	3.10394	0.244874	4.94495e-37	8.35397e-35	0.727271	0.236236	0.00117667	0.00586951
212	WBGene00018971	clec-67	3.09755	0.440163	3.04008e-13	6.09656e-12	0.987399	0.425151	0.00698985	0.0271573	C-type LECtin
213	WBGene00021167	cyp-32B1	3.09369	0.390961	2.70892e-16	7.52603e-15	0.867374	0.308675	0.00218928	0.0100809	CYtochrome P450 family
214	WBGene00012910	Y46G5A.20	3.08992	0.27236	6.10608e-31	6.18935e-29	1.48627	0.230145	2.30084e-11	4.9289e-10
215	WBGene00011517	cgt-1	3.08368	0.447664	1.53278e-12	2.83267e-11	1.1492	0.327254	0.000148611	0.000945802	Ceramide glucosyltransferase 1
216	WBGene00010684	K08F9.1	3.08275	0.88885	0.00010447	0.00054432	0.115506	0.541826	0.768332	0.877787
217	WBGene00235133	T26H5.14	3.07721	0.425138	4.2604e-14	9.46284e-13	1.21295	0.357649	0.000182237	0.00113596
218	WBGene00077788	W07G4.8	3.07454	2.77343	0.0086416	0.0274148	0.347887	0.745357	0.355357	0.557762
219	WBGene00021587	clec-76	3.06316	1.36521	0.00293366	0.0107576	0.801086	0.701986	0.0955651	0.219992	C-type LECtin
220	WBGene00022327	fbxa-15	3.05364	0.816697	3.80856e-05	0.000220638	1.20924	0.816348	0.0316041	0.094186	F-box A protein
221	WBGene00008625	scl-14	3.05336	1.57203	0.00482157	0.0165894	0.62184	0.93104	0.121826	0.263458	SCP-Like extracellular protein
222	WBGene00086555	F49B2.7	3.03549	2.51838	0.00811244	0.0260473	0.616627	0.909723	0.148908	0.303558
223	WBGene00003702	nhr-112	3.03178	0.381668	4.37375e-16	1.18367e-14	1.8564	0.327365	2.51513e-09	3.92551e-08	Nuclear Hormone Receptor family
224	WBGene00011445	T04F8.7	3.02661	0.206569	3.84767e-49	1.23755e-46	1.19587	0.176852	4.67185e-12	1.13426e-10
225	WBGene00012175	W01C9.1	3.01506	0.927255	0.000291016	0.00136147	0.77746	0.618504	0.0888904	0.207719
226	WBGene00020329	bath-26	3.01343	0.485317	7.74181e-11	1.12789e-09	1.08968	0.47355	0.00651131	0.0256323	BTB and MATH domain containing
227	WBGene00009089	jmjd-3.2	3.00706	2.52154	0.00812329	0.0260622	0.884807	1.17566	0.0629455	0.160986	JuMonJi (Transcription factor) Domain protein
228	WBGene00044488	Y54G2A.45	2.98363	0.303144	1.92795e-23	9.86087e-22	0.909991	0.292723	0.00076021	0.00399561
229	WBGene00014472	MTCE.33	2.97173	0.263181	5.00383e-31	5.103e-29	1.10477	0.24897	3.37233e-06	3.0892e-05
230	WBGene00009433	F35E12.9	2.96489	0.326969	2.96238e-20	1.191e-18	1.3137	0.310827	6.95968e-06	5.9188e-05
231	WBGene00012594	nspe-5	2.95968	1.02239	0.000408938	0.00184651	1.36349	1.07876	0.0253744	0.0785039	Nematode Specific Peptide family, group E
232	WBGene00020456	fbxa-60	2.94777	0.166391	1.01023e-70	1.2997e-67	1.87011	0.141948	2.40857e-40	1.64465e-37	F-box A protein
233	WBGene00021898	Y54G2A.36	2.93186	0.551426	4.18895e-09	4.74342e-08	0.93811	0.512244	0.020949	0.06725
234	WBGene00009490	fbxa-99	2.91908	0.575713	7.91589e-08	7.3348e-07	0.930012	0.545312	0.0334965	0.0983764	F-box A protein
235	WBGene00003640	nhr-50	2.9163	0.479129	2.80799e-10	3.76916e-09	0.596728	0.33235	0.0479835	0.130364	Nuclear Hormone Receptor family
236	WBGene00012027	fbxa-127	2.91413	1.59739	0.00552544	0.0186882	0.621612	0.948919	0.167086	0.330542	F-box A protein
237	WBGene00012462	Y17G7B.8	2.91106	0.237496	7.58942e-35	1.06666e-32	1.38293	0.227374	2.97431e-10	5.48291e-09
238	WBGene00013480	egas-3	2.90532	2.34849	0.0077886	0.0251033	0.774783	0.887664	0.11405	0.250914	EGF plus ASC domain ion channel
239	WBGene00009226	cyp-37B1	2.90191	1.27611	0.000938685	0.00390244	0.138807	0.658021	0.686279	0.826845	CYtochrome P450 family
240	WBGene00189956	Y34F4.6	2.89646	1.14021	0.00235749	0.00885846	1.33254	0.830328	0.0215713	0.068803
241	WBGene00016556	math-21	2.89449	1.35138	0.00347462	0.0124813	1.72433	0.69552	0.00208445	0.00967157	MATH (Meprin-associated Traf homology) domain containing
242	WBGene00011052	arrd-11	2.89014	2.34584	0.00723554	0.0235666	1.02993	0.834475	0.0436696	0.121216	ARRestin Domain protein
243	WBGene00002188	kgb-2	2.88836	0.407109	2.26742e-13	4.60785e-12	1.80817	0.281489	2.02486e-11	4.37199e-10	Mitogen-activated protein kinase
244	WBGene00010005	cnc-7	2.88133	0.575908	5.92942e-08	5.62571e-07	1.53086	0.481908	0.000294254	0.001734	CaeNaCin (Caenorhabditis bacteriocin)
245	WBGene00003778	nnt-1	2.8802	0.779201	2.01134e-05	0.000123268	1.04611	0.706321	0.0301468	0.0905674	Nicotinamide Nucleotide Transhydrogenase
246	WBGene00010528	K03D3.2	2.86527	1.51565	0.00513488	0.0175267	0.599535	0.75678	0.179479	0.347919
247	WBGene00044681	T24C4.8	2.86476	0.563877	6.57464e-08	6.18801e-07	1.18283	0.552536	0.00870304	0.0326001
248	WBGene00020325	bath-46	2.8643	0.554719	4.48402e-08	4.34755e-07	0.930276	0.439237	0.0135688	0.0469918	BTB and MATH domain containing
249	WBGene00016769	C49C8.5	2.85359	0.252965	4.7829e-30	4.51943e-28	0.908409	0.238477	6.09493e-05	0.000427218
250	WBGene00044120	C36B1.13	2.84689	0.795205	5.45713e-05	0.000305253	1.31751	0.724388	0.0139914	0.0481602
251	WBGene00021772	math-45	2.8238	0.485928	1.27156e-09	1.5603e-08	-0.00478886	0.363029	0.987863	0.994356	MATH (Meprin-associated Traf homology) domain containing
252	WBGene00000191	arl-7	2.80136	0.498469	3.14624e-09	3.63403e-08	0.13022	0.381944	0.698708	0.834056
253	WBGene00015859	C16D9.4	2.80095	0.315409	1.91733e-19	7.20613e-18	1.57587	0.257198	1.96307e-10	3.70204e-09
254	WBGene00008621	F09C8.1	2.78991	0.24943	5.42853e-30	5.10068e-28	0.306255	0.236798	0.175861	0.342887
255	WBGene00189993	C49C3.21	2.78754	1.18845	0.00377352	0.0134281	1.50587	1.00219	0.0198737	0.0644037
256	WBGene00006680	twk-28	2.77505	0.494895	4.38921e-09	4.9434e-08	0.936675	0.471919	0.0179584	0.0593561	TWiK family of potassium channels
257	WBGene00009393	clec-62	2.767	0.219177	2.87444e-37	4.90562e-35	0.398082	0.207953	0.0475649	0.129334	C-type LECtin
258	WBGene00022644	dod-19	2.76508	0.320977	1.76105e-18	6.01093e-17	1.42484	0.315547	1.41448e-06	1.40063e-05	Downstream Of DAF-16 (Regulated by DAF-16)
259	WBGene00003595	ngn-1	2.75864	1.07972	0.00290668	0.0106727	1.70264	0.771028	0.00476808	0.0196973	NeuroGeNin
260	WBGene00021224	clec-209	2.74652	0.239654	1.23188e-31	1.36445e-29	0.889813	0.230458	5.4351e-05	0.000383263	C-type LECtin
261	WBGene00018910	F56A4.2	2.74319	0.240653	1.91759e-31	2.08258e-29	0.886634	0.231166	5.96346e-05	0.000418182	C-type LECtin
262	WBGene00007367	nhr-150	2.73214	1.37937	0.00501814	0.0171598	1.06565	0.741032	0.03965	0.112303	Nuclear hormone receptor family member nhr-150
263	WBGene00219316	F21A3.11	2.72685	0.305648	5.38378e-20	2.11868e-18	1.43964	0.272876	3.0427e-08	3.9955e-07	Purple acid phosphatase
264	WBGene00010605	K06G5.1	2.72178	0.14412	1.73516e-79	2.90205e-76	0.123517	0.139041	0.364544	0.567608
265	WBGene00015607	fbxb-13	2.7189	2.45312	0.0100607	0.0312126	0.613935	0.858804	0.164734	0.326797	F-box B protein
266	WBGene00018195	btb-16	2.71659	0.443515	9.21024e-11	1.32111e-09	1.15859	0.421506	0.00153298	0.00738894	BTB (Broad/complex/Tramtrack/Bric a brac) domain protein
267	WBGene00015455	C04G6.5	2.70579	0.207903	2.02873e-39	4.03935e-37	0.650115	0.188002	0.000355875	0.00204512	UPF0057 membrane protein C04G6.5
268	WBGene00007932	zip-5	2.69205	0.365735	4.54186e-14	1.00215e-12	1.05643	0.339009	0.000636356	0.0034237	BZIP transcription factor family
269	WBGene00017093	E02C12.8	2.69056	0.296248	2.13157e-20	8.61125e-19	1.17744	0.284554	1.18706e-05	9.63043e-05
270	WBGene00009396	clec-65	2.68262	0.178193	1.18222e-51	4.39393e-49	1.34382	0.177153	8.49508e-15	2.9811e-13	C-type LECtin
271	WBGene00005003	spp-18	2.68038	0.201426	5.51932e-41	1.18347e-38	1.21026	0.195516	1.89815e-10	3.60451e-09	SaPosin-like Protein family
272	WBGene00021397	Y38C1AA.6	2.65147	0.426557	1.27332e-10	1.78361e-09	1.29757	0.346929	5.05337e-05	0.000358449
273	WBGene00010128	F55G11.8	2.64552	0.2246	1.49669e-32	1.85423e-30	0.75489	0.224402	0.000419159	0.00236542
274	WBGene00003018	lin-32	2.63912	0.957399	0.00131935	0.00530308	1.63861	0.775787	0.00620356	0.0246543
275	WBGene00001103	dsl-1	2.63292	1.22397	0.005567	0.0188173	1.30784	0.841288	0.0199601	0.0646126	Delta-like protein
276	WBGene00003331	mir-238	2.6235	0.750124	7.52385e-05	0.000407238	1.24223	0.601495	0.00890734	0.033206
277	WBGene00010717	K09C8.7	2.61946	0.729711	5.8319e-05	0.000323618	1.45429	0.592248	0.00250768	0.0113337
278	WBGene00000556	cnc-2	2.61001	0.468243	2.99355e-09	3.47688e-08	1.43525	0.420194	0.000133593	0.000860583	CaeNaCin (Caenorhabditis bacteriocin)
279	WBGene00013649	Y105C5B.8	2.60864	1.71514	0.0111629	0.0341459	0.297866	0.770067	0.336948	0.539354
280	WBGene00009877	F49C12.7	2.60501	0.410581	3.12785e-11	4.79939e-10	0.563202	0.391687	0.0978931	0.22381
281	WBGene00007361	oac-3	2.60194	1.46975	0.00842449	0.0268687	0.449993	0.73876	0.280712	0.476717	O-ACyltransferase homolog
282	WBGene00009653	F43D9.1	2.59804	1.45476	0.00818376	0.0262332	1.01947	1.00626	0.0572879	0.149926
283	WBGene00017498	pud-4	2.58742	0.427625	2.18272e-10	2.96075e-09	0.494753	0.393995	0.130831	0.277374	Protein Up-regulated in Daf-2(Gf)
284	WBGene00044073	tag-244	2.57821	0.347086	2.41027e-14	5.47715e-13	1.33643	0.313306	5.27447e-06	4.60757e-05
285	WBGene00012664	Y39B6A.1	2.5705	0.346273	1.1793e-14	2.76243e-13	-1.1473	0.33971	0.000225569	0.00136912
286	WBGene00023252	C39H7.2	2.56213	0.517901	1.76694e-07	1.54158e-06	1.37458	0.420255	0.000269412	0.00160369
287	WBGene00021590	Y46D2A.2	2.55555	0.362241	5.54957e-13	1.08557e-11	1.35303	0.400749	0.000202871	0.00124612
288	WBGene00008507	F01G10.4	2.54976	2.49521	0.0124777	0.0375746	1.12071	1.22335	0.0514483	0.137408
289	WBGene00010655	K08D8.1	2.5474	0.419202	2.16465e-10	2.93862e-09	0.633658	0.34876	0.0426755	0.119138
290	WBGene00008255	C51E3.10	2.54447	0.392942	2.82914e-11	4.38124e-10	0.894972	0.386308	0.00829635	0.0313129
291	WBGene00021262	fbxa-74	2.54329	0.313375	1.48741e-16	4.24521e-15	1.48139	0.265329	5.59221e-09	8.3238e-08	F-box A protein
292	WBGene00013559	Y75B8A.28	2.53389	0.367478	1.51598e-12	2.80783e-11	0.85681	0.334076	0.00474168	0.0195982
293	WBGene00007833	oac-6	2.52951	0.519904	2.16751e-07	1.86479e-06	-0.619706	0.549625	0.136906	0.28614	O-ACyltransferase homolog
294	WBGene00018354	F42G2.5	2.52915	0.58344	3.2651e-06	2.30125e-05	0.798842	0.451426	0.0364788	0.10525	Major sperm protein
295	WBGene00011328	T01D3.3	2.51386	1.1929	0.00542946	0.0184082	1.161	1.02311	0.0438462	0.121665
296	WBGene00008221	nhr-168	2.50699	0.442074	3.28197e-09	3.77776e-08	-0.0455723	0.364455	0.8852	0.943093	Nuclear Hormone Receptor family
297	WBGene00008229	C50F4.1	2.50283	0.148586	1.85778e-63	1.72619e-60	1.19518	0.144289	3.86909e-17	1.79622e-15
298	WBGene00017964	F31F7.1	2.50147	0.224109	7.55559e-30	6.98162e-28	1.40667	0.216822	1.7616e-11	3.87504e-10
299	WBGene00044349	Y71G12B.32	2.49836	0.618547	1.28573e-05	8.16086e-05	0.382738	0.357861	0.228518	0.414448
300	WBGene00271644	K09F6.14	2.49502	1.65849	0.0101187	0.0313631	0.411689	0.743437	0.30865	0.509252
301	WBGene00019704	fbxb-40	2.48613	2.54592	0.0135017	0.0402525	0.839364	1.05106	0.0870014	0.204647	F-box B protein
302	WBGene00010998	R03G8.3	2.48258	0.456882	1.10511e-08	1.18177e-07	0.00454707	0.331245	0.991208	0.996158
303	WBGene00019738	clec-265	2.4794	0.366243	2.98972e-12	5.28016e-11	0.912146	0.36426	0.00489817	0.0201585	C-type LECtin
304	WBGene00196146	F10G8.10	2.47935	4.30924	0.0155232	0.0453024	0.460578	0.929749	0.131463	0.278529
305	WBGene00021164	Y5H2B.1	2.47669	2.22619	0.0122944	0.0371296	0.375366	0.644226	0.370452	0.573166
306	WBGene00000561	cnd-1	2.46358	1.68378	0.0102055	0.0316027	0.727255	0.960757	0.117	0.255483	Neurogenic differentiation factor 1
307	WBGene00015605	C08E3.13	2.46167	1.34349	0.0056872	0.0191424	0.220253	0.684535	0.545742	0.726356
308	WBGene00016912	clec-86	2.45686	0.297056	2.72143e-17	8.2907e-16	0.88513	0.289999	0.000977979	0.00500691	C-type LECtin
309	WBGene00194792	F32F2.2	2.45254	3.26038	0.0156424	0.0455782	0.162633	0.73533	0.661921	0.811257
310	WBGene00022396	Y97E10AR.1	2.45186	0.951702	0.00172054	0.0067265	1.00593	0.722525	0.0453428	0.124678
311	WBGene00007460	C08F11.13	2.44874	0.385417	3.63073e-11	5.53042e-10	-0.183642	0.333683	0.538921	0.72131
312	WBGene00009394	clec-63	2.44473	0.197934	1.6428e-35	2.4532e-33	0.531961	0.190744	0.00394641	0.0167029	C-type LECtin
313	WBGene00014136	ZK896.5	2.43765	0.372116	1.41012e-11	2.28088e-10	0.389944	0.34066	0.20185	0.378957
314	WBGene00001824	hbl-1	2.43551	0.982073	0.00253623	0.00944941	1.23602	0.799841	0.0249755	0.0775481	Hunchback-like protein
315	WBGene00013955	kri-1	2.43342	0.773208	0.000382769	0.00174104	0.452642	0.486087	0.245691	0.435473	KRIT 1 (Krev interaction trapped/cerebral cavernous malformation 1) homolog; Krev interaction trapped/cerebral cavernous malformation 1 isoform a
316	WBGene00003653	nhr-63	2.4314	0.518308	6.80889e-07	5.38471e-06	0.851631	0.438402	0.0233236	0.0733551	Nuclear Hormone Receptor family
317	WBGene00008584	irg-4	2.4284	0.276531	1.46496e-19	5.56853e-18	0.64692	0.267805	0.00986404	0.0361396	Infection Response protein
318	WBGene00017226	fbxa-53	2.41684	0.779518	0.000454155	0.00203203	0.500119	0.505948	0.21134	0.39228	F-box A protein
319	WBGene00007716	fbxa-82	2.41274	0.46403	4.5323e-08	4.39181e-07	0.662901	0.337382	0.0299391	0.0901055	F-box A protein
320	WBGene00011737	sqst-1	2.41079	0.162282	1.66931e-50	5.81651e-48	1.37971	0.134541	3.32329e-25	4.12592e-23	SeQueSTosome related
321	WBGene00009430	F35E12.6	2.40745	0.189458	4.54074e-38	8.25477e-36	0.809366	0.188072	8.79371e-06	7.29678e-05
322	WBGene00219295	C34C12.12	2.40429	0.722244	0.000165339	0.000819592	0.393264	0.519533	0.32255	0.524347
323	WBGene00022597	ZC395.5	2.40267	0.505592	1.67557e-07	1.46799e-06	1.08198	0.484237	0.00709294	0.0274667
324	WBGene00009750	F46A8.7	2.39466	1.02379	0.00377595	0.0134339	1.2398	0.783364	0.0244314	0.0761472
325	WBGene00019957	R08E3.1	2.38901	0.185014	1.22658e-38	2.41348e-36	0.81838	0.168766	6.72295e-07	6.99972e-06
326	WBGene00268211	T02H6.12	2.37743	0.650943	6.1738e-05	0.000341006	0.410249	0.484174	0.291352	0.489848
327	WBGene00001770	gst-22	2.37648	0.240992	2.63234e-23	1.31814e-21	0.663915	0.22863	0.00234634	0.0106929	Glutathione S-Transferase
328	WBGene00019927	fbxc-24	2.37162	1.52228	0.01113	0.034056	0.838008	0.99193	0.097569	0.223318	F-box C protein
329	WBGene00045404	C06C3.11	2.36295	0.501273	5.41141e-07	4.35124e-06	0.546415	0.391458	0.109472	0.24329
330	WBGene00002271	lec-8	2.35903	0.27388	1.81671e-18	6.18827e-17	0.699414	0.262435	0.0048185	0.0198755	Probable galaptin lec-8
331	WBGene00021325	Y34B4A.9	2.35343	0.153062	3.95345e-53	1.69542e-50	0.632701	0.150196	1.70921e-05	0.000134214
332	WBGene00002021	hsp-17	2.3397	0.446885	3.33603e-08	3.29953e-07	0.835169	0.421419	0.0211761	0.0678065	Heat Shock Protein
333	WBGene00018907	F55G1.15	2.33699	0.479503	2.58303e-07	2.20077e-06	0.765385	0.429993	0.0378043	0.108386
334	WBGene00013101	Y51H4A.5	2.33353	1.11382	0.00225387	0.00852655	-0.389746	0.713857	0.323898	0.525769
335	WBGene00009895	scl-2	2.32464	0.570547	6.30406e-06	4.21742e-05	-1.13233	0.566169	0.00926792	0.0343315	SCP-Like extracellular protein
336	WBGene00010049	F54D5.3	2.3193	0.111514	7.37881e-96	1.76301e-92	0.684327	0.10904	2.62372e-10	4.88609e-09
337	WBGene00002090	ins-7	2.31687	0.428809	1.1536e-08	1.22735e-07	0.573639	0.393119	0.0926257	0.214733	Probable insulin-like peptide beta-type 4
338	WBGene00021977	Y58A7A.3	2.31607	0.247504	2.80836e-21	1.20127e-19	1.17744	0.218963	2.31247e-08	3.08103e-07
339	WBGene00268204	F53E10.8	2.31179	1.39722	0.0153325	0.0448236	-0.0453043	0.694431	0.809253	0.901356
340	WBGene00009014	F21D5.9	2.30435	1.18179	0.0106871	0.0328399	0.734974	0.797208	0.1293	0.275191
341	WBGene00007368	C06B8.2	2.3036	0.434349	2.38735e-08	2.41551e-07	-0.862246	0.335276	0.00466619	0.0193251
342	WBGene00013280	Y57A10C.1	2.29566	1.61931	0.0127501	0.038271	0.896619	1.05829	0.0864439	0.203687
343	WBGene00013836	fbxa-29	2.29399	0.421257	1.17268e-08	1.24606e-07	0.905855	0.370238	0.00638879	0.025241	F-box A protein
344	WBGene00018755	bcmo-2	2.2815	0.286527	4.06012e-16	1.11303e-14	0.487573	0.276182	0.0581267	0.151661	Beta-Carotene 15,15'-MonoOxygenase
345	WBGene00010101	fbxb-57	2.27864	2.44896	0.0160917	0.0466435	0.733996	0.979598	0.115241	0.252786	F-box B protein
346	WBGene00000219	asp-6	2.27518	0.222261	3.05837e-25	1.90863e-23	-0.228176	0.210489	0.258245	0.450609	Aspartic protease 6
347	WBGene00015748	C14A11.2	2.26514	1.59886	0.0146114	0.0430541	0.823864	1.02938	0.086349	0.203522
348	WBGene00009898	dod-23	2.25681	0.159253	6.48501e-46	1.77806e-43	0.56187	0.162759	0.000465768	0.00259803	Downstream Of DAF-16 (Regulated by DAF-16)
349	WBGene00195065	F20G2.9	2.25588	0.818295	0.00114073	0.00465901	0.256235	0.527986	0.516876	0.703661
350	WBGene00018153	F37C12.10	2.25502	0.214121	1.41362e-26	1.02061e-24	0.758543	0.204113	0.000116607	0.000764077
351	WBGene00018194	F39E9.1	2.25053	0.428374	4.26849e-08	4.16028e-07	1.11233	0.456085	0.0041782	0.017533
352	WBGene00019547	K09C4.1	2.24685	0.405728	4.76434e-09	5.34072e-08	0.595803	0.392219	0.0804739	0.193274
353	WBGene00013845	fbxa-37	2.23542	0.348014	3.65467e-11	5.56182e-10	1.05452	0.285842	8.35635e-05	0.000569887	F-box A protein
354	WBGene00015152	B0348.2	2.23258	0.497866	1.44177e-06	1.08767e-05	0.324107	0.425966	0.362111	0.564929
355	WBGene00021581	clec-70	2.2295	1.44783	0.0128161	0.0384276	-2.58515	0.877742	0.000378048	0.00215419	C-type LECtin
356	WBGene00019751	M03D4.4	2.22112	1.50135	0.0167635	0.0482813	0.50947	0.790667	0.216873	0.399678
357	WBGene00008068	sdz-6	2.21907	0.507888	2.25702e-06	1.64339e-05	-0.0380492	0.413161	0.908781	0.95585	SKN-1 Dependent Zygotic transcript
358	WBGene00017582	F18G5.6	2.2185	0.266257	1.29759e-17	4.09475e-16	1.1435	0.253089	2.00448e-06	1.91766e-05
359	WBGene00045397	Y54G2A.52	2.21653	0.259769	2.72899e-18	9.16513e-17	1.10702	0.254557	4.38321e-06	3.90179e-05
360	WBGene00021583	clec-72	2.2154	0.620052	8.32906e-05	0.000445629	-0.365173	0.503831	0.352079	0.554885	C-type LECtin
361	WBGene00016282	C31B8.7	2.2131	0.624942	9.24373e-05	0.000488935	1.08223	0.555793	0.016367	0.0548513
362	WBGene00004993	spp-8	2.20993	0.217963	6.1592e-25	3.64002e-23	0.554562	0.207814	0.00514052	0.0210134	SaPosin-like Protein family
363	WBGene00012398	Y6E2A.4	2.20059	1.7864	0.0138167	0.0410307	1.02544	1.08989	0.041753	0.117206
364	WBGene00019580	oac-58	2.1978	0.829091	0.00159111	0.00628218	-0.00724082	0.564653	0.985555	0.993574	O-ACyltransferase homolog
365	WBGene00004096	pqm-1	2.19623	0.250952	3.6606e-19	1.33095e-17	1.07484	0.237416	2.19443e-06	2.08236e-05	ParaQuat (Methylviologen) responsive; Paraquat responsive protein
366	WBGene00015044	cyp-34A9	2.19243	1.22007	0.00423053	0.0147962	0.56452	0.814398	0.129416	0.275402	CYtochrome P450 family
367	WBGene00011856	T20D3.2	2.1871	0.142186	1.57541e-53	7.52821e-51	0.567816	0.138706	2.792e-05	0.000208738
368	WBGene00021434	Y39A3A.3	2.1851	0.731871	0.000664478	0.00285251	0.700104	0.509984	0.0868307	0.204333
369	WBGene00020222	fut-6	2.18244	0.342778	4.21268e-11	6.36469e-10	0.676427	0.300698	0.0147994	0.0504857	Alpha-(1,3)-fucosyltransferase fut-6
370	WBGene00010597	K06A4.7	2.17986	0.576629	2.32662e-05	0.000140682	0.36423	0.476901	0.315656	0.517194
371	WBGene00007275	C03D6.1	2.16866	0.347442	1.10019e-10	1.55938e-09	0.710386	0.342349	0.0213643	0.0682624
372	WBGene00015280	C01B10.6	2.16836	0.178281	1.91933e-34	2.65296e-32	0.733332	0.171612	1.07502e-05	8.78673e-05
373	WBGene00194926	K08D8.12	2.16588	0.521215	7.24086e-06	4.81333e-05	0.776786	0.454031	0.0402863	0.11383
374	WBGene00019435	K06A9.1	2.16435	0.592168	6.10752e-05	0.00033768	0.331138	0.469931	0.381526	0.584723
375	WBGene00021978	Y58A7A.4	2.16102	0.458223	5.48739e-07	4.41022e-06	0.96668	0.338959	0.0017463	0.0082736
376	WBGene00011850	T20B3.1	2.16002	0.336539	2.89688e-11	4.47371e-10	0.633068	0.295405	0.0206862	0.0665891
377	WBGene00020137	T01B10.5	2.15378	0.833357	0.00138682	0.00554761	0.94682	0.695435	0.0495673	0.133428
378	WBGene00020276	T05H4.15	2.15106	0.456711	6.57376e-07	5.21566e-06	0.445104	0.398246	0.196866	0.372243
379	WBGene00008485	ugt-43	2.15042	0.507661	4.98029e-06	3.39013e-05	0.328391	0.608254	0.426282	0.627664	UDP-GlucuronosylTransferase
380	WBGene00006272	str-245	2.14524	0.658621	0.000257612	0.00122333	0.457884	0.456306	0.223685	0.408759	Seven TM Receptor
381	WBGene00012620	Y38H6C.7	2.14403	1.5174	0.0158056	0.0459811	0.269067	0.658818	0.495343	0.68691
382	WBGene00219824	C18C4.17	2.13499	3.59176	0.015116	0.0442682	0.51296	0.920015	0.149302	0.304096
383	WBGene00010822	M01G12.9	2.1222	0.365779	1.8957e-09	2.26146e-08	1.04247	0.272579	4.98045e-05	0.000354252
384	WBGene00021322	Y34B4A.6	2.12006	0.188656	1.15184e-29	1.05271e-27	0.700851	0.183376	8.26143e-05	0.000564118
385	WBGene00019213	H20E11.1	2.11826	0.294995	2.16909e-13	4.41338e-12	0.927405	0.305446	0.00106383	0.00539649
386	WBGene00008831	F14H3.12	2.11428	0.176171	6.02257e-34	8.25636e-32	1.09771	0.16228	4.8707e-12	1.17642e-10
387	WBGene00004809	skr-3	2.10737	0.299553	6.31171e-13	1.22891e-11	1.03819	0.291657	0.000126745	0.00082164	SKR-3; SKp1 Related (Ubiquitin ligase complex component)
388	WBGene00189950	C39B5.14	2.10114	0.898381	0.00362148	0.0129423	0.19069	0.694442	0.581073	0.753611
389	WBGene00014099	ZK836.3	2.09579	0.654399	0.000225289	0.00108618	1.07993	0.554583	0.0143873	0.0493365
390	WBGene00016883	C52E2.4	2.09325	0.632196	0.000192145	0.000938286	0.636623	0.539732	0.128275	0.273899
391	WBGene00013838	fbxa-31	2.09061	0.307704	2.86596e-12	5.07766e-11	1.03043	0.240948	7.4155e-06	6.25451e-05	F-box A protein
392	WBGene00018645	F49F1.5	2.08185	0.346764	5.73093e-10	7.36739e-09	-0.560556	0.31974	0.05264	0.139884
393	WBGene00017591	F19C7.1	2.07886	0.174233	3.91686e-33	5.07826e-31	0.691259	0.169223	2.75981e-05	0.000206716
394	WBGene00022330	fbxa-80	2.07401	0.304897	2.71676e-12	4.82867e-11	0.856829	0.263516	0.000565487	0.00308495	F-box A protein
395	WBGene00255702	C06A12.19	2.0693	0.769516	0.00133885	0.00537371	0.420686	0.540701	0.301516	0.501122
396	WBGene00008042	C40H1.7	2.06922	0.22993	9.44649e-20	3.64879e-18	-0.0263284	0.230792	0.903781	0.953143
397	WBGene00018384	F43C11.7	2.06756	0.541715	1.83681e-05	0.00011336	0.346252	0.454795	0.34192	0.544621
398	WBGene00008486	ugt-44	2.05938	0.282941	1.18765e-13	2.48915e-12	0.851083	0.278667	0.00101608	0.0051777	UDP-GlucuronosylTransferase
399	WBGene00018594	aman-3	2.05596	0.499869	1.03139e-05	6.67052e-05	0.121426	0.346967	0.695893	0.832187	Alpha-mannosidase
400	WBGene00007404	best-5	2.05066	0.464885	1.53218e-06	1.15224e-05	0.0301928	0.38686	0.929821	0.966259	Bestrophin homolog 5
401	WBGene00206381	F52H2.15	2.04713	0.820889	0.00284718	0.0104888	0.0513449	0.538333	0.897429	0.949762
402	WBGene00003096	lys-7	2.04652	0.36387	3.87092e-09	4.41618e-08	0.996043	0.355997	0.0017007	0.00807621	Lysozyme-like protein 7
403	WBGene00015522	C06E1.7	2.04609	0.603359	0.000172719	0.000854147	0.0621268	0.426404	0.862775	0.932478	Putative glycosyltransferase C06E1.7
404	WBGene00022575	ZC239.17	2.03445	0.882474	0.00418909	0.0146924	0.350975	0.629445	0.394362	0.597578
405	WBGene00009796	F46G10.1	2.02606	0.194107	7.85322e-26	5.15079e-24	0.845898	0.189537	4.1718e-06	3.73797e-05
406	WBGene00016407	C34D10.2	2.02205	0.587531	0.000132954	0.000674655	0.740493	0.482432	0.0599777	0.155352
407	WBGene00020774	T24E12.5	2.02057	0.765776	0.00176147	0.00686247	-0.0217047	0.449813	0.949056	0.976587
408	WBGene00019744	M02H5.8	2.01903	0.216116	3.08903e-21	1.31127e-19	0.0502418	0.204036	0.798994	0.895702
409	WBGene00194742	F37C12.21	2.01658	0.432195	5.91376e-07	4.73468e-06	0.536662	0.389986	0.114839	0.25214
410	WBGene00012748	Y40H7A.11	2.01227	0.461259	2.37507e-06	1.71813e-05	0.838989	0.549639	0.0526293	0.139878
411	WBGene00021336	Y34F4.1	1.99327	0.203665	3.91854e-23	1.94474e-21	0.64765	0.187108	0.000373919	0.00213289
412	WBGene00011321	fil-1	1.98786	0.579627	0.00011899	0.000611591	0.85451	0.481956	0.0314904	0.0939838	Fasting Induced Lipase
413	WBGene00010795	M01A8.1	1.98548	0.476285	6.00992e-06	4.03355e-05	0.685202	0.381318	0.0402379	0.113732
414	WBGene00022326	fbxa-14	1.9836	0.338974	1.4559e-09	1.76471e-08	0.775335	0.308083	0.00620418	0.0246543	F-box A protein
415	WBGene00010453	fozi-1	1.97949	0.602158	0.000236476	0.00113391	0.506241	0.440255	0.170942	0.336133	Formin-homology and zinc finger domains protein 1
416	WBGene00008100	C44H9.5	1.97871	0.78267	0.00288391	0.0106077	0.657953	0.527014	0.115403	0.253007
417	WBGene00004988	spp-3	1.97718	0.123276	3.83268e-58	2.37413e-55	0.81934	0.120769	6.26233e-12	1.48305e-10	SaPosin-like Protein family
418	WBGene00014164	lact-2	1.96893	0.252838	2.41551e-15	6.13971e-14	0.538029	0.242539	0.0192967	0.0628843	Beta-lactamase domain-containing protein 2
419	WBGene00003689	nhr-99	1.96142	0.372001	3.31638e-08	3.28204e-07	-0.185836	0.3273	0.516105	0.703186	Nuclear Hormone Receptor family
420	WBGene00014252	ZK1320.2	1.95956	0.118872	6.07652e-61	4.41869e-58	-0.165607	0.116306	0.1484	0.302673
421	WBGene00194771	F32F2.3	1.95846	0.593916	0.000229904	0.00110429	0.349799	0.443545	0.341658	0.544341
422	WBGene00018225	nep-14	1.95588	0.49402	1.11582e-05	7.16123e-05	0.141084	0.391112	0.676644	0.820546
423	WBGene00195176	Y43F8B.24	1.95533	0.310967	8.08348e-11	1.17154e-09	0.799721	0.310574	0.00517592	0.0211476
424	WBGene00194708	Y36E3A.2	1.93899	0.520655	4.59337e-05	0.000261307	0.925421	0.429591	0.0126702	0.0444245
425	WBGene00077443	Y71A12B.19	1.92824	0.444706	2.14078e-06	1.56283e-05	0.780099	0.413925	0.0281314	0.0856274
426	WBGene00000841	cul-6	1.9232	0.464657	9.57919e-06	6.23878e-05	0.765556	0.347643	0.014579	0.0498688	Cullin-6
427	WBGene00000218	asp-5	1.92049	0.162258	1.08557e-32	1.38016e-30	-0.664764	0.159085	1.93509e-05	0.000150366	ASpartyl Protease
428	WBGene00003097	lys-8	1.9083	0.177051	1.95463e-27	1.48596e-25	-0.356829	0.172286	0.0327931	0.0967265	LYSozyme
429	WBGene00018237	irg-7	1.90067	0.233416	1.04777e-16	3.02659e-15	-0.113936	0.215895	0.572614	0.748146	Infection Response Gene [Source:RefSeq peptide;Acc:NP_508552]
430	WBGene00016052	dod-3	1.87873	0.587253	0.000132045	0.000670855	0.737962	0.517907	0.0626089	0.160368	Downstream Of DAF-16 (Regulated by DAF-16)
431	WBGene00003561	ncr-1	1.87426	0.569841	0.000266146	0.00126063	0.566058	0.45067	0.132091	0.279353	Niemann-Pick C1 protein homolog 1
432	WBGene00009773	lipl-2	1.87311	0.39593	3.639e-07	3.03401e-06	0.612385	0.363816	0.0561714	0.147688	Lipase
433	WBGene00014138	clec-186	1.87175	0.255093	7.21866e-14	1.55985e-12	0.442057	0.24546	0.0564091	0.148086	C-type LECtin
434	WBGene00003719	nhr-129	1.86041	0.530916	0.000120941	0.000620473	0.532343	0.435834	0.147564	0.301395	Nuclear Hormone Receptor family
435	WBGene00010050	F54D5.4	1.85214	0.181287	6.04053e-25	3.58255e-23	-0.133693	0.175455	0.435257	0.63659
436	WBGene00013234	fbxb-24	1.84981	1.03015	0.0157129	0.0457518	0.631346	0.661756	0.159951	0.320215	F-box B protein
437	WBGene00007322	C05B5.5	1.84862	0.546006	0.000194643	0.00094882	0.68325	0.46766	0.0780904	0.189172	Uncharacterized F-box protein C05B5.5
438	WBGene00019646	K11D12.6	1.84858	0.916057	0.00902822	0.0284524	0.312785	0.689285	0.421095	0.623051
439	WBGene00018707	oac-31	1.8466	0.71556	0.00243592	0.00913264	0.18827	0.497706	0.627879	0.787396	O-ACyltransferase homolog
440	WBGene00013637	Y105C5A.13	1.84149	0.717134	0.00221969	0.0084144	0.17106	0.536405	0.670124	0.816873
441	WBGene00003090	lys-1	1.83103	0.228251	3.57174e-16	9.8414e-15	-0.486417	0.219884	0.0206654	0.0665353	Lysozyme-like protein 1
442	WBGene00006533	tba-7	1.82053	0.249371	9.60697e-14	2.04163e-12	0.488105	0.221992	0.0216065	0.0688886	Tubulin alpha chain
443	WBGene00010062	lipl-1	1.8072	0.368209	1.75455e-07	1.53317e-06	-1.30206	0.380142	0.000143831	0.000918951	Lipase
444	WBGene00012013	ugt-54	1.80487	0.408005	2.16835e-06	1.58158e-05	0.484745	0.363251	0.132758	0.279998	UDP-GlucuronosylTransferase
445	WBGene00044607	K02A11.4	1.80104	0.232839	5.24829e-15	1.2938e-13	0.307711	0.223046	0.150208	0.305335
446	WBGene00044534	H23N18.6	1.79694	0.59052	0.000621383	0.00268197	0.228791	0.419272	0.517569	0.704138
447	WBGene00002269	lec-6	1.79655	0.162881	1.51442e-28	1.26643e-26	0.541088	0.157949	0.000460058	0.00256793	Galectin
448	WBGene00220198	Y71G12B.42	1.79124	0.281475	4.41363e-11	6.65026e-10	0.516371	0.228279	0.0175819	0.0582792
449	WBGene00017594	F19C7.4	1.78052	0.415162	4.82586e-06	3.29439e-05	0.0225289	0.508948	0.950146	0.977034
450	WBGene00018568	F47E1.4	1.77226	0.534679	0.000240175	0.00114849	0.443611	0.451697	0.235064	0.42289	Solute carrier organic anion transporter family member
451	WBGene00021879	clec-83	1.76646	0.212755	6.12271e-17	1.80286e-15	0.429412	0.205647	0.0315439	0.0941093	C-type LECtin
452	WBGene00017867	slc-28.1	1.76452	0.621034	0.00118207	0.00480558	0.330944	0.474678	0.383912	0.587207	Sodium/nucleoside cotransporter
453	WBGene00012529	Y32F6A.4	1.76381	0.205744	4.30919e-18	1.42715e-16	0.493615	0.20014	0.00998557	0.0365276
454	WBGene00044696	F52E1.14	1.75299	0.219858	7.86388e-16	2.07778e-14	0.377301	0.210988	0.0630005	0.161069
455	WBGene00015759	C14C6.5	1.74865	0.277681	8.92199e-11	1.28196e-09	-0.133172	0.256896	0.581857	0.754031
456	WBGene00194815	Y43F8B.23	1.74566	0.889953	0.0121479	0.0367667	-0.0310435	0.473618	0.930763	0.966665
457	WBGene00044672	fbxa-4	1.74481	0.305422	3.32161e-09	3.82076e-08	0.731079	0.275459	0.00459167	0.0190647	F-box A protein
458	WBGene00009008	F21D5.3	1.74176	0.316639	1.06107e-08	1.13686e-07	0.271957	0.266927	0.278042	0.473409
459	WBGene00012746	Y40H7A.9	1.74072	0.867346	0.00986076	0.0306602	-0.735676	0.835107	0.119615	0.259567
460	WBGene00010793	LLC1.2	1.74061	0.186082	2.47891e-21	1.06855e-19	-0.0344653	0.178502	0.84817	0.923821
461	WBGene00219680	linc-35	1.73438	0.366527	7.59672e-07	5.95664e-06	0.493934	0.318497	0.0882652	0.206789
462	WBGene00003402	mpk-2	1.73257	0.396368	3.78402e-06	2.62932e-05	-0.191794	0.344336	0.531658	0.715147	Mitogen-activated protein kinase
463	WBGene00012018	T25C12.3	1.72963	0.204696	1.06966e-17	3.40762e-16	-0.247816	0.199474	0.198318	0.374135
464	WBGene00022324	fbxa-26	1.72039	0.338336	1.15221e-07	1.03606e-06	0.684489	0.252451	0.00421024	0.0176554	F-box A protein
465	WBGene00008596	clec-54	1.71823	0.287111	5.77713e-10	7.42108e-09	0.0276599	0.280315	0.918256	0.960164	C-type LECtin
466	WBGene00017243	F08C6.5	1.71253	0.511529	0.000225241	0.00108618	0.64364	0.427796	0.0778341	0.188774
467	WBGene00015913	C17F4.7	1.71225	0.372904	1.3144e-06	9.97882e-06	-0.270785	0.335252	0.368622	0.571467
468	WBGene00019682	K12H4.7	1.71085	0.16103	1.57393e-26	1.12495e-24	-0.241821	0.157137	0.113002	0.249041	Putative serine protease K12H4.7
469	WBGene00019197	H14A12.5	1.70706	0.293209	1.41179e-09	1.7185e-08	0.570289	0.293458	0.0362872	0.104829
470	WBGene00017335	F10D2.10	1.70679	0.32636	5.84681e-08	5.56127e-07	0.280949	0.309114	0.32018	0.521997
471	WBGene00023501	F11E6.11	1.69781	0.721964	0.00354671	0.0127102	0.682502	0.603907	0.117741	0.256701
472	WBGene00000214	asp-1	1.69595	0.176667	4.5483e-22	2.05596e-20	0.00011893	0.169513	0.995416	0.99834	ASpartyl Protease; Aspartic protease 1
473	WBGene00007550	C13C4.6	1.68036	0.353131	6.25464e-07	4.98612e-06	0.410285	0.279207	0.115433	0.253039
474	WBGene00020662	T21H3.1	1.67731	0.181318	5.07009e-21	2.10939e-19	0.118636	0.172351	0.473839	0.669535
475	WBGene00013080	Y51A2D.13	1.67555	0.277555	3.94636e-10	5.19161e-09	0.0588342	0.258851	0.810635	0.902308
476	WBGene00012782	Y43C5A.2	1.67097	0.190917	9.42267e-19	3.26959e-17	0.381723	0.181768	0.0362775	0.104829
477	WBGene00010901	M28.10	1.66342	0.133525	7.90286e-36	1.21262e-33	0.45913	0.12945	0.0003199	0.00186699
478	WBGene00010334	del-5	1.65919	0.375469	2.99143e-06	2.12991e-05	0.649024	0.315039	0.0243433	0.0759592	DEgenerin Like
479	WBGene00021860	fbxa-9	1.65268	0.764743	0.00787172	0.0253621	0.333523	0.534652	0.405909	0.609943	F-box A protein
480	WBGene00014253	ZK1320.3	1.64774	0.127752	3.05961e-38	5.68577e-36	0.22802	0.124312	0.0622289	0.159644
481	WBGene00013636	Y105C5A.12	1.64293	0.707447	0.005048	0.0172513	0.523101	0.598794	0.217375	0.400109
482	WBGene00022645	ZK6.11	1.63015	0.42168	3.55062e-05	0.000206913	-0.681587	0.399639	0.0470704	0.128308
483	WBGene00012968	Y48A6B.7	1.6255	0.250107	3.23775e-11	4.95437e-10	-0.738889	0.254951	0.00205087	0.00952384
484	WBGene00003968	peb-1	1.61545	0.865913	0.0136382	0.0406087	0.41962	0.609755	0.316961	0.518449	Pharyngeal Enhancer Binding
485	WBGene00015382	C03B1.14	1.61435	0.181203	1.93228e-19	7.24603e-18	0.552864	0.184507	0.00201669	0.00938642
486	WBGene00020188	T03F1.6	1.61247	0.320681	1.48372e-07	1.30882e-06	0.44167	0.267996	0.0792527	0.191083
487	WBGene00044757	Y55F3BR.11	1.61119	0.222399	1.05847e-13	2.23315e-12	0.148598	0.19672	0.435207	0.63659
488	WBGene00008194	C49C3.4	1.60361	0.17163	3.91594e-21	1.64973e-19	0.495578	0.163033	0.00183358	0.00862727
489	WBGene00020941	W02D7.5	1.60182	0.38166	6.14923e-06	4.12043e-05	0.171299	0.334866	0.569035	0.745061
490	WBGene00011660	T09E11.11	1.60138	0.348943	1.39049e-06	1.05096e-05	-0.65981	0.31828	0.0227745	0.0718704
491	WBGene00010769	asah-1	1.60048	0.22066	1.06221e-13	2.23746e-12	-1.38158	0.226182	1.70142e-10	3.25354e-09	Acid ceramidase
492	WBGene00022181	pho-9	1.58502	0.262933	4.22622e-10	5.53946e-09	-0.0611623	0.21797	0.764103	0.87506	Intestinal acid PHOsphatase
493	WBGene00012970	Y48A6B.9	1.58084	0.312256	1.08179e-07	9.75357e-07	0.556292	0.28902	0.0382393	0.109366	Enoyl-[acyl-carrier-protein] reductase, mitochondrial
494	WBGene00011430	T04C12.8	1.57917	0.450226	0.00010844	0.000562547	0.569047	0.406918	0.101814	0.230683
495	WBGene00000216	asp-3	1.57303	0.18179	3.19702e-18	1.07155e-16	-0.0113594	0.174307	0.944888	0.974396	Aspartic protease 3
496	WBGene00011182	R09H10.5	1.56672	0.193296	2.20717e-16	6.18339e-15	-0.39887	0.196482	0.0354948	0.103082
497	WBGene00044719	clec-172	1.5587	0.444939	0.000120424	0.00061801	-0.800214	0.465993	0.0397076	0.112445	C-type LECtin
498	WBGene00017892	F28B4.3	1.55028	0.181053	3.53728e-18	1.17851e-16	-0.683774	0.180351	9.26439e-05	0.000623767
499	WBGene00020832	T26C12.2	1.55005	0.428741	9.77947e-05	0.000514507	-1.21482	0.445772	0.00173694	0.00823402
500	WBGene00023020	F30H5.4	1.54918	0.763069	0.0106608	0.0327761	0.386315	0.552319	0.345033	0.547662
501	WBGene00011167	chil-23	1.54609	0.611886	0.00322401	0.0116992	-1.68545	0.840706	0.00645005	0.0254371	CHItinase-Like
502	WBGene00003167	mec-3	1.54541	0.625561	0.00388333	0.0137545	0.0779442	0.504247	0.838476	0.918236	Mechanosensory protein 3
503	WBGene00018903	F55G1.7	1.54373	0.374187	1.1552e-05	7.40257e-05	0.461469	0.34099	0.133111	0.280496
504	WBGene00008167	acox-1.5	1.54152	0.29218	5.79092e-08	5.51869e-07	0.520805	0.276459	0.0435224	0.120889	Probable peroxisomal acyl-coenzyme A oxidase 5
505	WBGene00010086	F55B11.4	1.53641	0.127326	7.5934e-34	1.03252e-31	0.510237	0.124659	3.32242e-05	0.00024493
506	WBGene00007811	C29F7.2	1.53212	0.402613	3.79322e-05	0.000219825	0.14872	0.35043	0.63465	0.79243
507	WBGene00008726	F13A7.11	1.53058	0.518677	0.00110798	0.00453966	0.264732	0.438306	0.468586	0.664922
508	WBGene00018715	F52H2.3	1.52944	0.437026	0.000152567	0.000761925	0.196883	0.380442	0.551378	0.730594
509	WBGene00012530	Y32F6A.5	1.51862	0.124202	1.09948e-34	1.5324e-32	0.218801	0.1282	0.0838841	0.199219
510	WBGene00009642	F42G4.5	1.50177	0.204865	8.6806e-14	1.85656e-12	0.394484	0.192559	0.0339611	0.0995804
511	WBGene00013839	fbxa-32	1.50172	0.495608	0.000852513	0.0035753	0.209209	0.413756	0.555212	0.734249	F-box A protein
512	WBGene00010204	F57F5.1	1.50074	0.193537	5.27388e-15	1.29714e-13	-0.354782	0.186668	0.049557	0.133428
513	WBGene00022331	fbxa-19	1.50061	0.379423	3.18674e-05	0.000187274	0.496267	0.323067	0.0915775	0.212876	F-box A protein
514	WBGene00000541	cln-3.3	1.4977	0.397864	5.73933e-05	0.000319329	-0.388439	0.350983	0.214123	0.396099	Battenin
515	WBGene00019404	K05B2.4	1.47044	0.638368	0.00534211	0.0181378	-0.121161	0.460307	0.740315	0.860324
516	WBGene00019546	glct-6	1.4562	0.209789	1.61369e-12	2.96256e-11	-0.641999	0.24499	0.00569358	0.0229141	Galactosylgalactosylxylosylprotein 3-beta-glucuronosyltransferase
517	WBGene00011725	lips-5	1.4448	0.430404	0.000248607	0.00118494	-0.187664	0.450912	0.608193	0.774081	LIPaSe related
518	WBGene00013964	ZK287.3	1.4367	0.212251	4.60441e-12	7.96368e-11	0.43118	0.21796	0.0381193	0.109042
519	WBGene00017901	igeg-1	1.43035	0.291154	3.50277e-07	2.93065e-06	0.35613	0.265815	0.15478	0.312514	IG (Immunoglobulin), EGF and transmmembrane domain
520	WBGene00008602	oac-14	1.42227	0.640406	0.00694989	0.0227648	-1.57355	0.653448	0.00223732	0.0102646	O-ACyltransferase homolog
521	WBGene00011798	T16G1.4	1.41737	0.646869	0.00713793	0.0232895	-0.213578	0.500655	0.57278	0.748303
522	WBGene00011495	T05F1.11	1.39737	0.599833	0.00664318	0.0219103	0.160972	0.440747	0.66074	0.810605
523	WBGene00050899	T10C6.15	1.39192	0.682643	0.0124723	0.0375653	0.293343	0.462982	0.435795	0.637036
524	WBGene00008246	C50H2.13	1.38511	0.289372	7.50381e-07	5.89484e-06	0.128644	0.26273	0.60716	0.773281
525	WBGene00018951	F56C9.7	1.37768	0.128125	4.00513e-27	2.97715e-25	-0.803379	0.128464	2.16578e-10	4.07028e-09
526	WBGene00008368	D1053.3	1.37392	0.319337	6.70031e-06	4.46821e-05	0.279055	0.298952	0.312297	0.513282
527	WBGene00018540	btb-21	1.36635	0.430519	0.000548411	0.00240424	-0.143168	0.371398	0.651887	0.804937
528	WBGene00002273	lec-10	1.36557	0.326569	1.31197e-05	8.3179e-05	0.203602	0.301379	0.463587	0.660573	Galectin
529	WBGene00000981	dhs-18	1.36299	0.303045	2.10907e-06	1.54103e-05	0.212611	0.275829	0.414029	0.616954	DeHydrogenases, Short chain
530	WBGene00009488	oac-20	1.36069	0.470328	0.00164118	0.00644868	-5.5693	1.33212	1.48502e-06	1.46341e-05	O-ACyltransferase homolog
531	WBGene00045480	F14F3.5	1.35508	0.406864	0.000327286	0.00151205	0.191199	0.378379	0.557993	0.736522
532	WBGene00017501	pud-3	1.33886	0.309469	6.14278e-06	4.11776e-05	-0.0725501	0.29034	0.794699	0.893553	5C820; Protein Up-regulated in Daf-2(Gf)
533	WBGene00004024	php-3	1.33835	0.241021	1.19304e-08	1.26689e-07	0.299892	0.220301	0.15539	0.31338	Posterior Hox gene Paralog
534	WBGene00010522	K03A11.5	1.30493	0.447785	0.00141927	0.00566386	0.281874	0.379106	0.397852	0.601587
535	WBGene00016224	fbxa-57	1.27047	0.488086	0.00393917	0.0139346	-0.289161	0.409329	0.404964	0.608913
536	WBGene00044989	Y37A1B.17	1.25602	0.3378	8.47236e-05	0.000452572	-0.398585	0.256759	0.0998618	0.227423
537	WBGene00012989	Y48C3A.5	1.23615	0.413042	0.00114129	0.00466019	-0.010695	0.38458	0.973573	0.988226
538	WBGene00008922	F17C11.11	1.23335	0.354718	0.00023725	0.00113723	0.179524	0.322098	0.531536	0.715147
539	WBGene00017398	slc-17.6	1.21849	0.224516	2.99727e-08	2.98923e-07	-0.0249689	0.228986	0.908269	0.95568	SLC (SoLute Carrier) homolog
540	WBGene00021060	dct-11	1.20872	0.16274	6.66668e-14	1.45372e-12	-0.137813	0.164282	0.386334	0.589831	DAF-16/FOXO Controlled, germline Tumor affecting
541	WBGene00022028	Y65B4A.4	1.2052	0.561826	0.0124119	0.0374235	-0.0805418	0.462633	0.827802	0.912582
542	WBGene00017781	F25E2.3	1.20087	0.544364	0.00889195	0.0280918	-0.0057194	0.433686	0.985553	0.993574
543	WBGene00017838	F26G1.2	1.18749	0.313669	6.3145e-05	0.000347974	0.121543	0.265543	0.628122	0.787459
544	WBGene00020393	T10B5.7	1.18717	0.117252	2.92845e-24	1.62719e-22	-0.0120431	0.121464	0.907123	0.955238
545	WBGene00019623	K10C9.1	1.17264	0.547514	0.0125564	0.0377911	0.156087	0.420261	0.663798	0.812786
546	WBGene00010746	K10D11.2	1.1723	0.506991	0.00870306	0.0275836	-0.675301	0.46498	0.0771935	0.187548
547	WBGene00017131	E04F6.15	1.17153	0.243183	8.38274e-07	6.52707e-06	-1.18737	0.279846	6.76449e-06	5.76177e-05
548	WBGene00009192	asah-2	1.16851	0.18587	2.21815e-10	3.00394e-09	-1.01136	0.199073	1.49762e-07	1.76823e-06	Probable acid ceramidase
549	WBGene00003957	pcp-2	1.16818	0.388657	0.00126185	0.00509919	-0.57006	0.407187	0.100552	0.228549	Prolyl Carboxy Peptidase like
550	WBGene00002058	ifd-2	1.1534	0.269575	1.06e-05	6.84498e-05	-0.0833944	0.272124	0.757736	0.870995	Intermediate filament protein ifd-2
551	WBGene00013257	Y57A10A.14	1.13256	0.363738	0.000771528	0.0032701	-0.124371	0.336279	0.675848	0.819814
552	WBGene00011578	npr-20	1.11894	0.471513	0.00828111	0.0264872	-0.232772	0.478008	0.540297	0.722247	NeuroPeptide Receptor family
553	WBGene00007288	C04A11.5	1.1107	0.492588	0.0104184	0.032161	-0.0792116	0.380791	0.810785	0.902326
554	WBGene00000088	aex-5	1.08801	0.205566	7.51409e-08	7.00129e-07	0.00599301	0.188167	0.979146	0.991059	Endoprotease aex-5
555	WBGene00007112	B0035.13	1.08659	0.165658	3.47033e-11	5.29574e-10	-0.351538	0.165019	0.0291831	0.088141
556	WBGene00019298	K02D7.1	1.08579	0.247715	6.13593e-06	4.11481e-05	0.0374642	0.234599	0.868606	0.935572	Purine nucleoside phosphorylase
557	WBGene00014106	ZK856.5	1.08213	0.255446	1.25825e-05	8.00864e-05	-0.124077	0.251531	0.600048	0.768003
558	WBGene00008741	F13D12.6	1.07807	0.237544	3.20723e-06	2.2662e-05	-0.679729	0.232133	0.00209075	0.00969529	Uncharacterized serine carboxypeptidase F13S12.6
559	WBGene00003828	nuc-1	1.07471	0.138731	7.56528e-15	1.81795e-13	-0.803085	0.159046	2.40069e-07	2.71703e-06	Deoxyribonuclease-2
560	WBGene00018683	F52D1.2	1.03001	0.321176	0.000755113	0.00320703	-0.156627	0.332764	0.600751	0.768669
561	WBGene00003766	nlp-28	1.02671	0.238254	8.46075e-06	5.56016e-05	-0.995693	0.23148	6.69884e-06	5.70881e-05	Neuropeptide-like protein 28 QWGYGGY-amide GYGGYGGY-amide GMYGGY-amide GMYGGW-amide
562	WBGene00008132	gale-1	1.02649	0.351543	0.00181197	0.00704636	-0.185008	0.317693	0.517862	0.70435	UDP-GALactose 4-Epimerase
563	WBGene00019895	aagr-2	1.02358	0.1159	6.92902e-19	2.45006e-17	-0.833774	0.12004	2.23974e-12	5.77121e-11	Acid Alpha Glucosidase Relate
564	WBGene00006929	vit-5	1.01866	0.142329	4.80292e-13	9.49513e-12	-0.845394	0.139186	7.82632e-10	1.34442e-08	Vitellogenin-5
565	WBGene00000266	bre-1	1.01268	0.337541	0.00150122	0.00596151	-0.0443579	0.299356	0.872186	0.937271	GDP-mannose 4,6 dehydratase 1
566	WBGene00020256	T05C3.6	1.00998	0.220398	2.93826e-06	2.09295e-05	-0.0039146	0.248104	0.982645	0.99257
567	WBGene00003645	nhr-55	1.00511	0.295107	0.000406695	0.00183788	-0.716424	0.320463	0.0142463	0.0489041	Nuclear hormone receptor family member nhr-55
568	WBGene00019846	gpx-7	1.00437	0.180559	1.72654e-08	1.78676e-07	-0.909277	0.208605	6.67272e-06	5.69545e-05	Glutathione peroxidase
569	WBGene00012919	Y46G5A.34	1.00227	0.251042	3.98946e-05	0.00023032	-0.163943	0.241147	0.474171	0.669733

## Sheet: Down_by_PA14_stt-3_dependent
S5 Table. Genes whose expression was significantly changed by PA14 in an stt-3-dependent manner
Genes down-regulated by PA14 in an stt-3-dependent manner
Number	Ensembl gene id	Gene symbol	Fold change (log2) in PA14, control RNAi vs. control RNAi	S.E.M of fold change (log2) in PA14, control RNAi vs. control RNAi	p value for PA14, control RNAi vs. control RNAi	Adjusted p value for PA14, control RNAi vs. control RNAi	Fold change (log2) for PA14, stt-3 RNAi vs. stt-3 RNAi	S.E.M of fold change (log2) for PA14, stt-3 RNAi vs. stt-3 RNAi	p value for PA14, stt-3 RNAi vs. stt-3 RNAi	Adjusted p value for PA14, stt-3 RNAi vs. stt-3 RNAi	Description
1	WBGene00016943	acdh-1	-9.46636	0.709919	4.29305e-40	8.75625e-38	-7.45524	0.547929	1.85163e-42	1.78497e-39	Acyl CoA DeHydrogenase
2	WBGene00000029	abu-6	-9.42779	2.96475	2.87333e-10	3.8476e-09	-7.43648	2.69597	2.50675e-07	2.82924e-06	Activated in Blocked Unfolded protein response
3	WBGene00009706	argk-1	-8.88837	0.69345	2.439e-37	4.20539e-35	-6.37166	0.73422	2.94152e-18	1.60152e-16	ARGinine Kinase
4	WBGene00021621	Y47D7A.9	-8.46829	3.0382	4.13938e-07	3.4222e-06	-3.00967	1.85165	0.00351024	0.0150987
5	WBGene00007251	nspb-9	-8.25211	2.82593	1.58522e-08	1.6488e-07	-2.33222	0.847196	0.000566571	0.00308984	Nematode Specific Peptide family, group B
6	WBGene00019450	K06H6.2	-8.03006	2.883	1.80548e-07	1.57029e-06	-6.78839	2.71777	4.58417e-06	4.05207e-05
7	WBGene00018167	nspb-4	-7.96544	2.90172	5.06874e-07	4.11129e-06	-3.12633	1.22683	0.000747086	0.00393294	Nematode Specific Peptide family, group B
8	WBGene00000251	bli-1	-7.61824	2.90855	1.52474e-06	1.14715e-05	-2.16126	1.48655	0.0106266	0.0385199	Cuticle collagen bli-1
9	WBGene00000024	abu-1	-7.60949	1.39245	2.0247e-11	3.2037e-10	-4.9639	0.931486	2.53373e-08	3.35674e-07	Activated in Blocked Unfolded protein response
10	WBGene00199455	C03A7.15	-7.49286	2.73907	1.70606e-07	1.49314e-06	-4.86006	2.43529	0.000193315	0.00119189
11	WBGene00018543	ugt-32	-7.45178	3.48046	0.000141123	0.000712432	-0.510932	0.986897	0.0732045	0.180479	UDP-GlucuronosylTransferase
12	WBGene00004099	abu-15	-7.32949	1.39416	1.61278e-10	2.22189e-09	-4.34505	0.860929	9.29898e-08	1.12966e-06	Activated in Blocked Unfolded protein response
13	WBGene00000701	col-127	-7.28469	0.775173	2.79184e-21	1.19727e-19	-4.71373	0.590235	1.20231e-16	5.28243e-15	COLlagen
14	WBGene00021627	Y47D7A.15	-7.20854	0.452639	6.92264e-58	4.13504e-55	-6.07374	0.48579	3.55662e-37	1.38776e-34
15	WBGene00004098	pqn-2	-7.18894	1.42919	4.38316e-10	5.72721e-09	-5.71118	1.37612	4.31777e-07	4.65524e-06	Prion-like-(Q/N-rich)-domain-bearing protein
16	WBGene00000700	col-126	-7.09763	0.779621	3.79938e-20	1.52021e-18	-4.67369	0.608423	1.33335e-15	5.19024e-14	COLlagen
17	WBGene00000734	col-161	-6.98177	0.42252	2.53111e-62	2.22804e-59	-5.9042	0.39514	7.83967e-52	1.60596e-48	COLlagen
18	WBGene00000663	col-88	-6.93261	0.547981	5.19447e-38	9.34167e-36	-5.66517	0.528876	1.94491e-28	3.79443e-26	COLlagen
19	WBGene00013047	Y50E8A.2	-6.7582	2.76895	1.19001e-05	7.60913e-05	-4.75135	1.35427	7.95277e-05	0.000544989	Major sperm protein
20	WBGene00016523	C39B5.5	-6.75063	0.581599	2.81617e-32	3.41307e-30	-5.69413	0.541204	3.78303e-27	6.39136e-25	Cystatin
21	WBGene00045180	K07F5.17	-6.72916	2.74334	9.67084e-06	6.28135e-05	-3.67862	1.35702	0.000634177	0.0034131
22	WBGene00006075	str-7	-6.72034	2.6801	3.22906e-06	2.27943e-05	-0.947231	1.1952	0.0601211	0.155625	Seven TM Receptor
23	WBGene00007243	nspb-7	-6.65746	1.52153	1.89608e-07	1.64652e-06	-1.95486	0.891262	0.00248506	0.011247	Nematode Specific Peptide family, group B
24	WBGene00077582	F14H8.8	-6.61176	2.66581	5.1228e-06	3.4744e-05	-4.15031	1.22832	0.000160927	0.00101511
25	WBGene00235290	Y59H11AR.10	-6.52195	2.6063	3.30454e-06	2.32416e-05	-0.894146	0.706987	0.0633106	0.16161
26	WBGene00007246	nspb-10	-6.51108	1.24915	2.35783e-08	2.38998e-07	-2.05771	0.82788	0.00117203	0.00585156	Nematode Specific Peptide family, group B
27	WBGene00018162	nspb-3	-6.4676	1.43048	1.77351e-07	1.54651e-06	-3.30909	0.892423	1.69682e-05	0.000133305	Nematode Specific Peptide family, group B
28	WBGene00000030	abu-7	-6.43658	1.0998	1.27038e-10	1.78099e-09	-3.41614	0.762642	9.66963e-07	9.80606e-06	Activated in Blocked Unfolded protein response
29	WBGene00000684	col-110	-6.41655	0.871654	1.02892e-13	2.17557e-12	-4.0406	0.721073	2.08249e-09	3.30376e-08	COLlagen
30	WBGene00194839	C01B10.44	-6.39608	2.6076	5.53218e-06	3.72637e-05	-2.43622	0.959667	0.00115217	0.00576892
31	WBGene00206508	ZK262.19	-6.38506	2.56687	2.77097e-06	1.97969e-05	-3.73999	1.10548	0.000192297	0.0011865
32	WBGene00017743	F23F1.2	-6.28974	2.71757	2.86853e-05	0.000170491	-2.80662	1.61461	0.0044896	0.0187025
33	WBGene00009752	F46A8.9	-6.24852	2.69988	2.93499e-05	0.000174132	-1.60541	1.08407	0.0150643	0.0512093
34	WBGene00018500	msrp-4	-6.22146	0.75844	1.31926e-16	3.77819e-15	-4.594	0.569305	1.20211e-16	5.28243e-15	MS Related Protein
35	WBGene00000596	col-7	-6.20617	0.547109	2.61545e-30	2.54323e-28	-4.62498	0.525779	7.1782e-20	4.66811e-18	Cuticle collagen 7
36	WBGene00044250	F56G4.7	-6.20553	2.63009	1.59462e-05	9.92928e-05	-3.13779	1.12532	0.000649843	0.00348369
37	WBGene00077750	W01B6.11	-6.17653	1.4128	5.28769e-07	4.26612e-06	-2.39596	0.760768	0.000148249	0.000943866
38	WBGene00009251	F29D10.2	-6.17267	2.73965	4.63046e-05	0.000263327	-1.69439	1.7356	0.0186726	0.0612871
39	WBGene00269336	F28A10.11	-6.1583	2.7009	4.22987e-05	0.000242608	-2.97318	1.30519	0.00212001	0.00980603
40	WBGene00010166	gmd-2	-6.15401	2.77352	5.73045e-05	0.000318941	-4.54026	2.64598	0.000945373	0.00486124	GDP-mannose 4,6 dehydratase 2
41	WBGene00206358	F46E10.18	-6.10554	2.63696	2.50353e-05	0.000150563	-1.4991	1.04955	0.0166569	0.0556292
42	WBGene00000703	col-129	-6.07895	0.372962	4.12241e-60	2.75789e-57	-5.07841	0.365712	4.22921e-45	5.33141e-42	COLlagen
43	WBGene00000133	amt-1	-6.07039	1.32286	1.7158e-07	1.50088e-06	-4.37745	1.0398	1.29239e-05	0.000104026	Putative ammonium transporter 1
44	WBGene00000735	col-162	-6.02441	0.413824	9.37687e-49	2.90422e-46	-5.02179	0.390246	3.83337e-39	1.84768e-36	COLlagen
45	WBGene00017050	D2024.1	-6.00896	2.63926	3.54395e-05	0.000206669	-1.62071	1.01102	0.0119368	0.0422414
46	WBGene00007250	nspb-8	-5.95138	1.23901	4.57925e-07	3.75431e-06	-2.90549	0.950411	0.000100316	0.000670468	Nematode Specific Peptide family, group B
47	WBGene00138719	F26F2.10	-5.95087	2.96135	0.000285745	0.0013398	-0.468016	0.863169	0.143813	0.295932
48	WBGene00016950	C55C2.4	-5.94299	2.63386	4.16337e-05	0.000239122	-3.98638	1.51613	0.000555239	0.00303714
49	WBGene00009491	F36G9.15	-5.94276	2.71332	8.7558e-05	0.00046563	-3.69658	1.68929	0.0012261	0.00608446
50	WBGene00000694	col-120	-5.92487	0.47215	8.01803e-37	1.32774e-34	-4.5883	0.474215	2.64466e-23	2.64272e-21	COLlagen
51	WBGene00022156	Y71G12B.18	-5.92131	2.83985	0.000160164	0.000796769	-4.49799	2.74321	0.00130639	0.0064427
52	WBGene00000712	col-139	-5.91346	0.372349	3.77836e-57	2.10643e-54	-4.85055	0.365923	2.53498e-41	1.97825e-38	COLlagen
53	WBGene00015026	B0207.1	-5.85245	2.71052	0.000109353	0.000566932	-2.51171	1.31434	0.00452791	0.0188286	Protein-tyrosine-phosphatase
54	WBGene00003545	nas-27	-5.84697	2.82796	0.00019999	0.0009729	-2.20978	1.95194	0.00953487	0.0351852	Zinc metalloproteinase nas-27
55	WBGene00001070	dpy-8	-5.83071	1.35234	5.77176e-07	4.627e-06	-2.01642	0.764198	0.00115395	0.00577256	DumPY: shorter than wild-type
56	WBGene00008487	F01D4.3	-5.79278	2.79851	0.00021525	0.00104168	-3.35784	1.76652	0.00318159	0.0138891
57	WBGene00077579	R11H6.7	-5.79153	2.59737	4.75486e-05	0.000269576	-3.93239	1.48236	0.000540442	0.0029651
58	WBGene00006645	tsp-19	-5.75827	2.70666	0.000126542	0.000646036	-3.07802	1.63985	0.00400707	0.0169291	TetraSPanin family
59	WBGene00044235	C06A1.7	-5.74115	2.80982	0.000240508	0.00114961	-3.20601	2.86533	0.00589719	0.0236291
60	WBGene00020356	T08B6.9	-5.73997	1.1338	1.03418e-07	9.35968e-07	-4.39858	0.910242	2.71147e-07	3.02901e-06
61	WBGene00020014	R11G11.6	-5.72238	2.81365	0.000213963	0.00103665	-0.570759	0.942936	0.112809	0.248784
62	WBGene00219667	linc-66	-5.69196	2.74065	0.000200092	0.000973114	-3.29997	1.76858	0.00332828	0.0144106
63	WBGene00020597	T20B6.1	-5.68663	2.5942	6.28256e-05	0.000346327	-3.46686	1.51847	0.00155115	0.00746774	Protein-tyrosine-phosphatase
64	WBGene00011909	T22A3.6	-5.65803	2.68322	0.000144055	0.000725044	-3.64664	1.62099	0.00153166	0.00738476
65	WBGene00017869	F28A10.1	-5.63704	2.56457	5.8204e-05	0.000323194	-2.01351	1.16096	0.00906954	0.0337263
66	WBGene00014996	ZK1251.5	-5.62178	1.13155	3.77504e-07	3.13649e-06	-3.74927	0.759764	8.44849e-08	1.03528e-06
67	WBGene00019449	K06H6.1	-5.60233	2.81746	0.000294268	0.00137591	-3.74113	2.79302	0.00341711	0.0147329
68	WBGene00000636	col-60	-5.60106	0.493064	1.76434e-30	1.7358e-28	-4.3175	0.471852	2.7814e-21	2.12007e-19	COLlagen
69	WBGene00010928	clec-258	-5.58974	0.795751	1.15134e-12	2.16605e-11	-1.47144	0.747934	0.0101696	0.0370932	C-type LECtin
70	WBGene00000646	H17B01.2	-5.57624	1.51176	1.84379e-06	1.36389e-05	-1.69449	1.58245	0.0238711	0.0747707
71	WBGene00018080	F36A4.1	-5.55579	2.7124	0.00022476	0.00108488	-2.29812	1.83322	0.0110652	0.0397494
72	WBGene00018619	F48G7.8	-5.50054	1.35386	2.38512e-06	1.72465e-05	-2.85813	0.667956	2.30503e-06	2.17597e-05
73	WBGene00255441	T11G6.11	-5.48735	1.48299	1.0181e-05	6.59476e-05	-4.11733	1.21634	0.000125168	0.000812375
74	WBGene00020611	T20D4.5	-5.47008	2.79488	0.000376101	0.00171538	-4.21834	2.70701	0.00178798	0.00844666
75	WBGene00019356	K03B4.6	-5.44547	1.47514	1.09077e-05	7.02318e-05	-3.16719	0.930892	3.99022e-05	0.00028896
76	WBGene00020674	T22B7.7	-5.42849	0.665118	1.93354e-17	5.97753e-16	-3.85303	0.643066	1.34225e-10	2.60057e-09
77	WBGene00195010	Y37E11AL.12	-5.3917	1.19092	2.26341e-06	1.64661e-05	-3.17261	0.807942	7.34126e-06	6.19828e-05
78	WBGene00000638	col-62	-5.38226	0.495918	6.40616e-28	5.10205e-26	-3.82044	0.484101	1.50136e-16	6.54367e-15	COLlagen
79	WBGene00007699	C24H11.1	-5.36452	1.14326	1.38423e-06	1.04757e-05	-4.15179	0.868863	1.56189e-07	1.83374e-06	Serine/threonine-protein phosphatase
80	WBGene00000252	bli-2	-5.30568	0.683093	1.69801e-15	4.37583e-14	-3.49882	0.655657	4.07167e-09	6.18411e-08	BLIstered cuticle
81	WBGene00235294	Y69A2AR.47	-5.3038	1.43253	1.15424e-05	7.39927e-05	-3.40741	0.983531	6.88901e-05	0.000478175
82	WBGene00008556	F07D3.3	-5.30212	2.57974	0.000181942	0.000894206	-2.08565	1.16447	0.00620617	0.0246562
83	WBGene00019152	nspb-6	-5.23507	0.835158	7.03757e-11	1.0343e-09	-4.12714	0.814506	4.24946e-08	5.41947e-07	Nematode Specific Peptide family, group B
84	WBGene00019556	K09C6.2	-5.22427	2.63449	0.000313524	0.00145618	-2.44175	1.41854	0.0078883	0.0300916
85	WBGene00018169	nspb-2	-5.21065	1.01432	7.31347e-08	6.82577e-07	-2.24778	0.764327	0.000275715	0.0016377	Nematode Specific Peptide family, group B
86	WBGene00000714	col-141	-5.2049	0.740032	5.90786e-13	1.15162e-11	-4.03091	0.618341	9.40871e-12	2.1565e-10	COLlagen
87	WBGene00000719	col-146	-5.18475	0.81452	2.32116e-11	3.64178e-10	-4.03168	0.817675	3.25677e-08	4.25953e-07	COLlagen
88	WBGene00007356	C06A1.6	-5.18169	2.81194	0.000703782	0.00300428	-3.95574	2.80824	0.00284643	0.0126279
89	WBGene00009048	cth-1	-5.16082	0.391631	4.49901e-40	9.06577e-38	-3.48656	0.390696	1.93949e-20	1.33548e-18	CystaTHionine gamma lyase
90	WBGene00009412	F35E2.5	-5.15128	2.58036	0.000275714	0.00129933	-1.00696	1.01403	0.0577677	0.150934
91	WBGene00018380	decr-1.1	-5.15122	0.5788	9.97727e-20	3.84493e-18	-4.02954	0.566846	9.80749e-14	2.99302e-12	DiEnoyl-CoA Reductase, mitochondria
92	WBGene00014375	F44D12.11	-5.13548	2.57543	0.000272591	0.00128642	-0.885904	0.932302	0.0733869	0.180825
93	WBGene00194984	R102.15	-5.13475	2.55226	0.000229209	0.00110159	-2.036	1.376	0.0149485	0.0509306
94	WBGene00000729	col-156	-5.12562	0.532493	2.07736e-22	9.84243e-21	-3.88393	0.572995	2.0412e-12	5.29292e-11	COLlagen
95	WBGene00013452	Y67A10A.3	-5.10029	2.58757	0.000326579	0.00150968	-1.65077	1.17313	0.0166729	0.0556635
96	WBGene00011753	T13F3.6	-5.09615	0.292457	1.35745e-68	1.62167e-65	-3.09678	0.275288	3.53517e-30	8.51976e-28
97	WBGene00045275	F18E3.12	-5.05766	0.670477	3.05132e-15	7.72063e-14	-4.01903	0.642233	1.75614e-11	3.86822e-10
98	WBGene00004141	pqn-57	-5.04815	2.97266	0.00126412	0.00510539	-0.562361	1.01943	0.0736122	0.181053	Activated in Blocked Unfolded protein response; Prion-like-(Q/N-rich)-domain-bearing protein
99	WBGene00012587	Y38E10A.9	-5.03856	1.44915	2.90716e-05	0.000172542	-3.90834	2.43742	0.00148024	0.00717272
100	WBGene00195158	F26F2.11	-5.0354	2.51914	0.000278894	0.00131247	-2.32571	1.36056	0.00770694	0.0294546
101	WBGene00021641	Y47G6A.15	-5.03345	0.527528	1.96246e-22	9.35106e-21	-1.80172	0.483103	2.15646e-05	0.000165994
102	WBGene00003460	msp-71	-5.03286	0.619225	1.06046e-16	3.0527e-15	-3.76569	0.548089	4.91907e-13	1.39954e-11
103	WBGene00013330	Y57G11C.41	-5.03209	2.58216	0.000365135	0.00166855	-0.922799	0.994638	0.0727312	0.179858
104	WBGene00012401	irld-57	-5.01477	2.62175	0.000472411	0.00210104	-2.40704	1.48073	0.00822761	0.0310991	Insulin/EGF-Receptor L Domain protein
105	WBGene00019169	H06I04.5	-5.00205	2.69316	0.000675281	0.00289369	-3.40427	1.71066	0.00245878	0.0111496	Protein-tyrosine-phosphatase
106	WBGene00015917	C17G10.3	-4.98192	0.775416	4.63097e-11	6.9527e-10	-3.32183	0.553466	1.90227e-10	3.60815e-09
107	WBGene00021151	Y4C6A.1	-4.97937	1.45727	3.11733e-05	0.000183647	-2.73817	1.01456	0.00072447	0.00382741
108	WBGene00044448	ZK783.6	-4.96949	1.44237	3.19428e-05	0.000187651	-3.13816	0.981965	0.000137237	0.000881633
109	WBGene00011472	T05C12.9	-4.96413	2.55843	0.00036474	0.00166765	-3.42105	1.56048	0.00187474	0.00879566
110	WBGene00007700	C24H11.2	-4.93374	0.949977	8.34672e-08	7.68294e-07	-3.2665	0.662366	9.20835e-08	1.12032e-06	Serine/threonine-protein phosphatase
111	WBGene00013052	scrm-7	-4.93182	1.45462	3.10841e-05	0.000183315	-3.73586	1.07285	7.63538e-05	0.000524648	SCRaMblase (Phospholipid scramblase)
112	WBGene00235288	Y69A2AR.46	-4.90481	1.13876	7.67309e-06	5.07443e-05	-2.28538	0.785071	0.000335957	0.00194822
113	WBGene00044896	K12C11.5	-4.8901	1.09283	3.55994e-06	2.48601e-05	-2.42923	0.683094	4.40896e-05	0.000316903
114	WBGene00000697	col-123	-4.88996	2.90558	0.00150839	0.00598667	-0.695548	1.14609	0.058069	0.151558	COLlagen
115	WBGene00011617	T08G3.4	-4.88377	1.17138	7.97206e-06	5.25553e-05	-3.67183	0.957736	1.81154e-05	0.000141571
116	WBGene00007300	C04F12.6	-4.876	1.16971	1.06245e-05	6.85818e-05	-3.38333	0.876409	1.12883e-05	9.19908e-05
117	WBGene00009473	F36D3.8	-4.867	1.47291	4.72925e-05	0.000268306	-3.23884	1.08813	0.000383491	0.00218217
118	WBGene00008244	fipr-11	-4.86377	0.761169	2.72028e-11	4.22439e-10	-3.13383	0.693286	3.73856e-07	4.07906e-06	FIP (Fungus-Induced Protein) Related
119	WBGene00008725	F13A7.7	-4.85907	1.43373	3.74425e-05	0.000217289	-3.05585	0.970649	0.000188662	0.00116944
120	WBGene00013138	Y53C10A.10	-4.84422	1.41659	3.90325e-05	0.000225801	-3.63839	1.01524	5.29617e-05	0.000374433
121	WBGene00269346	R07C3.17	-4.82979	0.969924	2.35847e-07	2.01767e-06	-2.69271	0.662542	3.90464e-06	3.5217e-05
122	WBGene00003462	msp-74	-4.82908	0.835344	1.74053e-09	2.08976e-08	-3.22199	0.679164	1.82097e-07	2.106e-06	Major Sperm Protein
123	WBGene00236808	C54G6.8	-4.82749	1.09322	4.95143e-06	3.37322e-05	-2.9414	0.744829	9.80641e-06	8.05551e-05
124	WBGene00014752	F38E11.8	-4.8233	2.7023	0.00099534	0.00411547	-1.36227	1.46751	0.0343077	0.100307
125	WBGene00000032	abu-9	-4.80804	4.31739	0.00528552	0.0179749	-0.334999	0.845161	0.110963	0.245605	Activated in Blocked Unfolded protein response; Prion-like-(Q/N-rich)-domain-bearing protein
126	WBGene00000715	col-142	-4.79967	0.315763	1.71541e-53	7.96951e-51	-3.61646	0.306333	2.61159e-33	8.23051e-31	COLlagen
127	WBGene00009217	spe-45	-4.77994	2.6625	0.000856211	0.00358901	-1.63194	1.44464	0.0199851	0.0646586
128	WBGene00005017	sqt-2	-4.76425	0.658441	5.67556e-14	1.24397e-12	-3.53612	0.648327	2.09449e-09	3.31958e-08	SQuaT
129	WBGene00017387	mpst-4	-4.7592	0.773897	1.6201e-10	2.23013e-09	-3.67239	0.64953	1.2124e-09	2.02743e-08	Putative thiosulfate sulfurtransferase mpst-4 [Source:RefSeq peptide;Acc:NP_001309500]
130	WBGene00019562	K09C6.8	-4.7371	1.45066	5.84096e-05	0.000324013	-3.07461	0.987992	0.000202578	0.00124526
131	WBGene00017872	F28A10.4	-4.73531	2.60261	0.000735871	0.00313007	-2.59147	1.74343	0.00705617	0.0273696
132	WBGene00009413	oac-19	-4.7342	2.71146	0.00117683	0.00478775	-2.57833	1.7928	0.00909966	0.0338153	O-ACyltransferase homolog
133	WBGene00044384	F11G11.14	-4.73192	0.930353	1.50608e-07	1.32645e-06	-2.97999	0.638303	3.152e-07	3.48314e-06
134	WBGene00008186	best-11	-4.73185	2.62816	0.000860726	0.00360612	-1.22471	1.23545	0.0410918	0.115647	Bestrophin homolog
135	WBGene00017902	F28E10.4	-4.72543	0.781932	4.27566e-10	5.59988e-09	-3.33735	0.58947	1.40315e-09	2.29719e-08
136	WBGene00044501	C55C3.8	-4.72249	2.76224	0.00138764	0.00554958	-2.79524	1.93725	0.00680281	0.0265376
137	WBGene00017817	F26B1.5	-4.7033	1.42389	5.32768e-05	0.000298611	-2.46674	0.976994	0.00149881	0.00724818	Serine/threonine-protein phosphatase
138	WBGene00007715	C25D7.2	-4.70325	1.46374	8.34964e-05	0.000446444	-2.12901	0.987467	0.00291886	0.0129038
139	WBGene00077563	peel-1	-4.69883	0.863991	1.60916e-08	1.67267e-07	-3.03308	0.669041	5.19075e-07	5.52019e-06	PEEL-1
140	WBGene00189953	R155.5	-4.6712	2.68116	0.00111761	0.00457371	-1.85611	1.94007	0.0166851	0.0556894
141	WBGene00007888	ttr-9	-4.6609	0.869372	2.31043e-08	2.34399e-07	-3.61784	0.674616	9.36626e-09	1.33822e-07	TransThyretin-Related family domain
142	WBGene00010915	M110.7	-4.65721	2.77683	0.00164138	0.00644868	-2.89834	1.84177	0.00634145	0.0250827	Uncharacterized NTE family protein M110.7
143	WBGene00015422	C04E6.5	-4.6486	1.42076	6.83064e-05	0.000373463	-2.33872	0.848854	0.000585445	0.00317796
144	WBGene00004397	rol-6	-4.64794	0.617092	8.38023e-15	1.99657e-13	-3.57212	0.620034	5.18951e-10	9.16641e-09	Cuticle collagen rol-6
145	WBGene00015997	C18H7.7	-4.64732	0.820463	2.325e-09	2.74616e-08	-3.00974	0.686285	7.71485e-07	7.97168e-06
146	WBGene00018525	F47B3.1	-4.64668	1.05774	1.34926e-06	1.02203e-05	-3.12467	0.899751	2.79893e-05	0.00020916	Protein-tyrosine-phosphatase
147	WBGene00017218	dct-5	-4.64246	0.862059	1.62333e-08	1.68635e-07	-2.68542	0.750157	3.24181e-05	0.000239634
148	WBGene00020117	R155.3	-4.63437	1.64245	0.000164695	0.000817121	-2.82734	1.2882	0.00230107	0.0105071	Protein-tyrosine-phosphatase
149	WBGene00007792	C28D4.4	-4.61007	0.981725	8.76361e-07	6.80778e-06	-3.29252	0.744021	1.01496e-06	1.02484e-05
150	WBGene00009824	gpdh-1	-4.60373	0.891518	4.1644e-08	4.06357e-07	-2.98457	0.940839	0.000146819	0.000936577	Glycerol-3-phosphate dehydrogenase [NAD(+)]
151	WBGene00011789	T15H9.4	-4.58474	2.58906	0.000955708	0.00397222	-1.99059	1.45469	0.016358	0.0548323
152	WBGene00015661	C09H5.7	-4.57776	0.935682	3.80135e-07	3.15678e-06	-2.85969	0.659872	1.54261e-06	1.51288e-05	Serine/threonine-protein phosphatase
153	WBGene00008657	clec-154	-4.57124	2.70988	0.0014915	0.00592828	-2.27352	1.86235	0.0134625	0.0467323
154	WBGene00018410	F44B9.9	-4.56586	2.6022	0.00105519	0.00433827	-0.751859	0.949038	0.100725	0.228816
155	WBGene00044298	T23B7.2	-4.55377	0.885547	7.56414e-08	7.04378e-07	-2.99174	0.659585	5.87812e-07	6.18694e-06
156	WBGene00009489	F36G9.13	-4.55193	2.92192	0.00250186	0.00934219	-2.76588	3.3326	0.00901062	0.0335376
157	WBGene00022763	ZK546.7	-4.55042	1.27295	6.22805e-05	0.000343662	-3.44972	1.13225	0.000227317	0.0013782
158	WBGene00018170	nspb-1	-4.54531	1.07078	2.84676e-06	2.03123e-05	-2.81832	1.02725	0.000354658	0.00203935	Nematode Specific Peptide family, group B
159	WBGene00013747	spe-19	-4.53692	1.41356	9.33448e-05	0.000493082	-2.05277	0.882163	0.00230464	0.0105205
160	WBGene00022628	ZC513.3	-4.51594	2.5808	0.00105857	0.00435003	-1.83178	1.43588	0.0184654	0.0607651
161	WBGene00044393	ZK1248.20	-4.5067	0.846385	2.13664e-08	2.18031e-07	-3.37133	0.687384	8.47131e-08	1.03603e-06
162	WBGene00022079	Y69A2AR.8	-4.5037	1.0536	4.90755e-06	3.34742e-05	-3.09376	0.876967	4.06634e-05	0.000293953
163	WBGene00018082	F36A4.3	-4.4981	0.792728	1.99367e-09	2.37494e-08	-2.91123	0.642713	3.96093e-07	4.30164e-06
164	WBGene00013357	clec-260	-4.49554	1.38665	8.63865e-05	0.000460132	-2.20407	0.805371	0.000699922	0.0037193	C-type LECtin
165	WBGene00021791	Y51H7C.13	-4.47973	0.383858	2.9466e-32	3.54546e-30	-2.82297	0.351936	5.47426e-17	2.49201e-15
166	WBGene00011548	T06G6.6	-4.47905	1.18969	4.32077e-05	0.000247288	-1.06584	0.793113	0.041186	0.115872
167	WBGene00021780	scl-17	-4.4693	2.55006	0.00100315	0.00414469	-1.12753	1.15118	0.051662	0.137844	SCP-Like extracellular protein
168	WBGene00235281	Y4C6A.68	-4.46889	0.547059	2.08125e-17	6.42229e-16	-3.34142	0.517026	7.5252e-12	1.75924e-10
169	WBGene00044333	C01G12.13	-4.46482	0.98279	1.54048e-06	1.15744e-05	-2.81632	0.720389	9.1253e-06	7.54899e-05
170	WBGene00015246	scl-23	-4.44909	0.796402	5.97399e-09	6.60813e-08	-3.24571	0.640502	4.02415e-08	5.17237e-07	SCP-Like extracellular protein
171	WBGene00011554	T07A5.1	-4.44806	0.652704	1.7789e-12	3.2445e-11	-3.15806	0.598391	1.36617e-08	1.88935e-07
172	WBGene00017056	D2062.4	-4.41142	0.84531	3.44438e-08	3.40066e-07	-3.15423	0.686408	4.00765e-07	4.34662e-06
173	WBGene00010544	K03H1.9	-4.40853	0.77796	2.9202e-09	3.39641e-08	-3.27144	0.632331	1.99726e-08	2.68738e-07
174	WBGene00002208	kin-26	-4.40507	1.10273	2.57771e-05	0.000154524	-2.77679	0.744166	2.11189e-05	0.000162716	Tyrosine-protein kinase
175	WBGene00014225	ZK1098.9	-4.40223	0.607573	7.15708e-14	1.55055e-12	-2.48308	0.468119	1.14796e-08	1.6093e-07
176	WBGene00018507	F46F5.16	-4.3779	2.71551	0.00194091	0.00747623	-0.938425	1.30574	0.050189	0.134814
177	WBGene00235297	F56D6.20	-4.37679	0.591478	1.40243e-14	3.26681e-13	-3.36856	0.511131	3.95257e-12	9.78469e-11
178	WBGene00008874	F15H10.7	-4.37349	2.66586	0.00171804	0.00671988	-0.877378	1.09954	0.0732135	0.180479
179	WBGene00019081	F59A3.8	-4.36264	0.974339	2.33922e-06	1.6966e-05	-2.88008	0.705489	4.37541e-06	3.8986e-05	Tyrosine-protein kinase
180	WBGene00013777	Y116A8A.7	-4.35458	2.68103	0.00199513	0.00766389	-0.931958	1.1123	0.0668116	0.167998	Major sperm protein
181	WBGene00050879	D1081.11	-4.34263	2.61367	0.00162865	0.00641072	-1.91634	1.58018	0.0174892	0.0580344
182	WBGene00021619	Y47D7A.6	-4.33268	0.347877	2.07227e-36	3.33258e-34	-2.96868	0.329999	2.0356e-20	1.39579e-18
183	WBGene00015453	C04G6.2	-4.30456	0.684618	4.97782e-11	7.44004e-10	-2.47049	0.615645	5.55685e-06	4.83107e-05
184	WBGene00219585	linc-170	-4.30409	2.81737	0.00231519	0.00871912	-0.667194	1.10621	0.0688573	0.172227
185	WBGene00014157	ZK930.7	-4.29082	0.795874	1.21699e-08	1.28905e-07	-3.01604	0.654769	4.05408e-07	4.39116e-06
186	WBGene00014854	W05B2.3	-4.28617	1.41654	0.000183072	0.000898967	-2.3357	0.906773	0.00109913	0.0055406
187	WBGene00206363	F56H1.10	-4.28398	2.67558	0.00207164	0.00793955	-1.29249	1.71563	0.0344167	0.100503
188	WBGene00006661	twk-6	-4.27947	2.68981	0.00221799	0.00840985	-0.921818	1.12245	0.0691439	0.172865	TWiK family of potassium channels
189	WBGene00255728	R02C2.8	-4.27821	1.48671	0.000276694	0.00130321	-1.70731	0.99081	0.0095863	0.0353352
190	WBGene00010447	K01A6.5	-4.27108	2.6614	0.00205682	0.00788635	-2.62691	1.80248	0.00750782	0.0288619
191	WBGene00017802	F26A1.3	-4.2602	0.988641	4.94308e-06	3.36891e-05	-2.70513	0.75263	3.37631e-05	0.000248343
192	WBGene00013521	Y73F8A.12	-4.25536	0.647175	3.87028e-12	6.75811e-11	-3.23573	0.568571	1.01511e-09	1.71501e-08
193	WBGene00013318	Y57G11C.23	-4.24238	0.967809	3.69777e-06	2.5726e-05	-3.02434	0.725237	3.39257e-06	3.10601e-05
194	WBGene00011183	R09H10.6	-4.22235	2.94106	0.00332423	0.0120017	-0.655714	1.04594	0.0836819	0.198889
195	WBGene00044216	C47E8.10	-4.21682	0.817409	5.53278e-08	5.29078e-07	-2.608	0.637691	4.66006e-06	4.11472e-05
196	WBGene00013823	Y116F11B.7	-4.2163	1.45555	0.000270943	0.00128081	-2.40003	1.01929	0.00214582	0.00990301
197	WBGene00009193	F27E5.3	-4.21479	1.24377	8.5499e-05	0.000456131	-1.84031	0.935294	0.00525611	0.0214058
198	WBGene00001703	grd-14	-4.19284	0.637359	4.96155e-12	8.52847e-11	-2.96006	0.634781	1.96354e-07	2.2579e-06	GRounDhog (Hedgehog-like family)
199	WBGene00020533	T16A1.2	-4.1928	2.9748	0.00470662	0.0162439	-1.72861	2.21539	0.0209147	0.067206
200	WBGene00018031	F35B3.4	-4.18774	0.754952	3.91969e-09	4.46572e-08	-2.48624	0.703427	2.55614e-05	0.000193487
201	WBGene00016382	C33H5.16	-4.18124	0.905619	1.02024e-06	7.87793e-06	-3.13677	0.743542	2.81424e-06	2.60704e-05	Protein-tyrosine-phosphatase
202	WBGene00015306	C01G5.4	-4.17934	1.47905	0.000243723	0.00116431	-2.17535	1.03244	0.00377827	0.0160869
203	WBGene00018127	F36H12.14	-4.17841	1.14993	6.04487e-05	0.000334548	-2.46415	0.822745	0.000306218	0.00179738
204	WBGene00195068	Y48G8AL.16	-4.16342	0.814592	3.87932e-08	3.80985e-07	-3.0098	0.881909	4.63567e-05	0.00033131
205	WBGene00014997	AC7.3	-4.162	1.00459	7.73733e-06	5.11287e-05	-2.78143	0.765431	2.59573e-05	0.000196031
206	WBGene00019951	R08C7.8	-4.15952	0.974801	5.74936e-06	3.86642e-05	-2.86422	0.739391	1.19585e-05	9.68742e-05	Serine/threonine-protein phosphatase
207	WBGene00012519	Y32B12A.4	-4.15411	2.54407	0.00181366	0.00704772	-1.06006	1.24093	0.0592308	0.15388
208	WBGene00000988	dhs-25	-4.15118	0.336907	2.43178e-35	3.56767e-33	-1.81693	0.344474	1.58338e-08	2.16598e-07	DeHydrogenases, Short chain
209	WBGene00000656	col-80	-4.14531	0.298173	2.20656e-45	5.95236e-43	-3.02409	0.290189	1.59033e-26	2.50599e-24	Putative cuticle collagen 80
210	WBGene00255611	Y116A8C.470	-4.14	2.81837	0.00323666	0.0117298	-2.69865	2.13574	0.00923992	0.0342804
211	WBGene00010373	H08M01.1	-4.13619	0.747744	5.54197e-09	6.15059e-08	-2.67084	0.622581	1.4413e-06	1.42375e-05
212	WBGene00044003	Y41E3.18	-4.13239	1.40207	0.000258796	0.00122825	-2.83925	1.01864	0.000772256	0.00405243
213	WBGene00015006	B0041.1	-4.11883	1.09963	6.7055e-05	0.000367342	-1.7407	0.749689	0.00284069	0.0126127
214	WBGene00015685	C10G11.1	-4.11849	1.51672	0.000466933	0.00208197	-2.48753	1.11586	0.0022205	0.0102047
215	WBGene00044634	C29E4.14	-4.1102	0.875097	4.14415e-07	3.42446e-06	-2.65487	0.760436	3.66788e-05	0.000268585
216	WBGene00022094	Y69A2AR.23	-4.09244	0.805419	5.98562e-08	5.67514e-07	-2.93268	0.649764	5.37153e-07	5.69765e-06
217	WBGene00016843	C50F7.3	-4.08904	0.776636	2.53849e-08	2.56009e-07	-2.97485	0.666702	7.24741e-07	7.51237e-06
218	WBGene00011379	T02E1.7	-4.08789	0.744142	9.96344e-09	1.07301e-07	-2.42773	0.59559	4.37593e-06	3.8986e-05
219	WBGene00235359	F56D6.22	-4.08329	0.666711	6.66649e-11	9.8322e-10	-2.80153	0.559529	4.5727e-08	5.80911e-07
220	WBGene00003057	lon-3	-4.07835	0.767379	1.07057e-08	1.1463e-07	-2.59272	0.783596	6.39104e-05	0.000445877	Cuticle collagen lon-3
221	WBGene00013785	nep-23	-4.07584	1.01434	1.5096e-05	9.435e-05	-2.97744	0.871512	7.55201e-05	0.000520228	NEPrilysin metallopeptidase family
222	WBGene00015034	B0207.11	-4.07048	0.797565	6.32599e-08	5.96741e-07	-3.05045	0.667581	4.29541e-07	4.63418e-06
223	WBGene00016286	C31H1.1	-4.06777	1.25678	0.000132761	0.000674274	-2.92202	1.02659	0.000458424	0.00255968
224	WBGene00011535	T06E4.8	-4.06231	0.743274	5.70081e-09	6.31849e-08	-2.64367	0.734497	3.36887e-05	0.000247907
225	WBGene00018000	F33D11.1	-4.06176	1.18046	0.000150811	0.00075473	-2.47129	1.1043	0.00300477	0.0132123
226	WBGene00013800	Y116A8C.23	-4.05588	0.664825	1.80696e-10	2.47514e-09	-3.00985	0.552316	4.02764e-09	6.12291e-08
227	WBGene00016826	C50E10.2	-4.053	0.970031	8.42427e-06	5.53836e-05	-2.88705	0.732365	9.00946e-06	7.45692e-05
228	WBGene00020140	ant-1.4	-4.04806	0.508795	2.68908e-16	7.48335e-15	-2.89658	0.457358	1.88354e-11	4.12115e-10	Adenine Nucleotide Translocator; Mitochondrial adenine nucleotide translocase 1.4
229	WBGene00018498	F46F5.7	-4.04764	2.70901	0.00301874	0.0110261	-1.70598	1.93997	0.0198843	0.0644255
230	WBGene00020991	W03D8.10	-4.04192	0.758501	1.83542e-08	1.89024e-07	-2.99948	0.634063	1.96471e-07	2.2579e-06
231	WBGene00014681	C25D7.14	-4.03775	1.18421	0.00017566	0.000866713	-2.46182	0.901051	0.000626922	0.0033785
232	WBGene00007569	C14A6.5	-4.02258	2.65899	0.00281764	0.0103868	-1.2878	1.65831	0.0325004	0.0961054
233	WBGene00007512	C10C6.3	-4.01722	0.929039	2.99575e-06	2.13208e-05	-2.84518	0.759511	1.66975e-05	0.000131557
234	WBGene00013824	Y116F11B.8	-4.01417	1.17868	0.000170863	0.000845468	-2.68254	0.939366	0.000453564	0.002536
235	WBGene00020416	T10E9.6	-3.99299	0.887009	1.65764e-06	1.23934e-05	-2.05496	0.658266	0.000210934	0.00129033
236	WBGene00004973	spe-27	-3.98949	0.758012	2.9411e-08	2.93847e-07	-2.73713	0.611904	7.80945e-07	8.05927e-06	Spermatocyte protein spe-27
237	WBGene00017179	wht-4	-3.97912	0.781996	9.81157e-08	8.92325e-07	-2.89239	0.63151	5.51957e-07	5.83901e-06	WHiTe (Drosophila) related ABC transporter
238	WBGene00021720	Y49F6B.8	-3.97912	0.7402	1.5415e-08	1.60934e-07	-2.87119	0.612334	2.59135e-07	2.91269e-06
239	WBGene00016658	C45B2.1	-3.97832	0.321801	7.29573e-36	1.12983e-33	-2.87551	0.31734	6.84191e-21	4.96129e-19
240	WBGene00219282	F43G9.21	-3.96422	2.85866	0.00419351	0.0147006	-0.88543	1.30926	0.0464421	0.127082
241	WBGene00044911	H38K22.6	-3.96285	0.642902	1.28876e-10	1.80071e-09	-2.90328	0.517159	2.21645e-09	3.49935e-08
242	WBGene00011174	acs-23	-3.96171	2.75505	0.00373603	0.0133145	-2.04104	2.08154	0.0117837	0.0418262
243	WBGene00271657	Y38E10A.33	-3.95851	1.14802	0.000149814	0.00075064	-1.992	0.978456	0.00504641	0.0206907
244	WBGene00007998	C38C6.5	-3.95794	2.65257	0.00308764	0.0112385	-2.40922	1.84906	0.0100666	0.0367665
245	WBGene00016398	C34D4.2	-3.953	0.608017	1.4434e-11	2.33021e-10	-2.89766	0.526798	3.8381e-09	5.86196e-08	Serine/threonine-protein phosphatase
246	WBGene00194715	T25E12.16	-3.94808	1.31316	0.000470751	0.00209564	-2.31703	1.02744	0.00213571	0.00986749
247	WBGene00015192	B0432.11	-3.94503	1.14392	0.000154303	0.000769905	-2.24894	0.803398	0.000545219	0.00298931
248	WBGene00020873	T28A11.6	-3.9438	3.42913	0.00659493	0.0217726	-0.511282	0.947927	0.101288	0.229855
249	WBGene00008106	C45B11.5	-3.92679	1.39099	0.000592015	0.00256847	-2.69684	1.1459	0.00135805	0.00665541
250	WBGene00010743	K10D6.3	-3.92446	1.50257	0.000655323	0.00281755	-2.86027	1.16343	0.00156199	0.00750882
251	WBGene00022008	Y59H11AM.4	-3.92051	0.762391	5.1769e-08	4.96751e-07	-2.73374	0.63145	1.37227e-06	1.3613e-05
252	WBGene00044434	Y18H1A.15	-3.92048	1.59652	0.00078378	0.00331698	-2.8525	1.34642	0.00322922	0.0140621
253	WBGene00006625	try-7	-3.91897	0.949191	1.106e-05	7.10365e-05	-2.83694	0.760282	2.75991e-05	0.000206716	TRYpsin-like protease
254	WBGene00018789	F54C1.1	-3.91458	2.83281	0.00438511	0.0152762	-0.882967	1.28246	0.0498411	0.134088
255	WBGene00009079	F23B12.1	-3.91195	0.734111	1.87805e-08	1.92999e-07	-2.78162	0.611539	5.52261e-07	5.83901e-06	Serine/threonine-protein phosphatase
256	WBGene00015305	C01G5.3	-3.91043	1.05725	4.4047e-05	0.000251343	-2.23745	0.80405	0.000512514	0.00283369
257	WBGene00013186	Y53H1C.3	-3.90705	2.64183	0.00315914	0.0114837	-2.3027	1.85782	0.0114829	0.0409805
258	WBGene00000698	col-124	-3.90622	0.234065	6.51648e-64	6.41106e-61	-2.48623	0.227516	1.07554e-28	2.20324e-26	COLlagen
259	WBGene00044042	Y46G5A.37	-3.88981	1.16878	0.000196899	0.000958701	-2.61269	0.880056	0.000299251	0.00176091
260	WBGene00000727	col-154	-3.88875	0.442525	4.55901e-19	1.64685e-17	-2.81116	0.446649	1.0718e-11	2.43954e-10	COLlagen
261	WBGene00010072	F54F12.1	-3.88873	1.6817	0.00102762	0.0042395	-2.41423	1.47065	0.00726264	0.0280179	Protein-tyrosine-phosphatase
262	WBGene00002204	kin-21	-3.88596	1.07701	5.76847e-05	0.000320524	-2.87024	0.887564	9.32277e-05	0.000627411	Tyrosine-protein kinase
263	WBGene00012731	Y39G8C.2	-3.87853	0.888594	2.19889e-06	1.60176e-05	-2.74995	0.733351	1.47488e-05	0.000117218
264	WBGene00007735	C25G4.8	-3.87401	0.886797	2.88372e-06	2.05673e-05	-2.24684	0.687949	0.000123058	0.000800583
265	WBGene00007183	B0462.4	-3.87156	2.73111	0.00427368	0.0149253	-0.109323	0.656363	0.758636	0.87144
266	WBGene00013775	Y116A8A.4	-3.86394	2.53691	0.00273606	0.0101128	-1.13308	1.27574	0.051878	0.13824
267	WBGene00013085	mpz-6	-3.83868	0.921787	6.24171e-06	4.17905e-05	-2.55436	0.751402	6.83707e-05	0.000475173	Multiple PDZ domain protein
268	WBGene00019506	K07H8.5	-3.83731	0.81444	5.3622e-07	4.31794e-06	-2.61966	0.667771	9.24123e-06	7.62949e-05
269	WBGene00185006	F59B2.15	-3.83388	0.916068	4.66205e-06	3.18777e-05	-2.71914	0.833447	0.000103761	0.000688715
270	WBGene00012785	Y43C5B.2	-3.83138	1.07473	6.97634e-05	0.000380807	-2.31936	0.847682	0.000589831	0.00319754	Tyrosine-protein kinase
271	WBGene00001414	fer-1	-3.80129	3.00184	0.00730358	0.0237327	-1.22631	1.74822	0.0334487	0.0982538	Sperm vesicle fusion protein fer-1
272	WBGene00019425	K06A1.2	-3.784	1.17187	0.000321205	0.00148772	-2.00473	0.882467	0.00263495	0.0118306
273	WBGene00016949	C55C2.3	-3.76634	2.64678	0.003806	0.0135207	-1.62567	1.8708	0.0233852	0.0734734
274	WBGene00015634	C09D4.3	-3.76312	0.597087	5.42125e-11	8.08835e-10	-2.71951	0.50698	8.43506e-09	1.22007e-07
275	WBGene00009704	F44F4.9	-3.75888	0.906813	4.56394e-06	3.1246e-05	-2.40117	0.740751	0.000107445	0.000710289
276	WBGene00017875	F28A10.7	-3.75637	1.18682	0.000351805	0.00161204	-2.70415	0.924053	0.00033699	0.00195283
277	WBGene00044158	Y53C12A.8	-3.74841	1.03413	5.99847e-05	0.000332131	-2.39005	0.851641	0.000514282	0.00284156
278	WBGene00015500	C06A5.2	-3.73753	0.816892	1.01149e-06	7.8139e-06	-1.78416	0.613312	0.000492669	0.00273505
279	WBGene00017803	F26A1.4	-3.7177	0.918677	1.1091e-05	7.1208e-05	-2.28738	0.731854	0.000192187	0.00118627
280	WBGene00015030	B0207.7	-3.7147	1.02296	6.38163e-05	0.000351326	-2.44985	0.794857	0.000224006	0.00136115
281	WBGene00011483	T05E11.7	-3.70783	2.70299	0.00460475	0.0159361	-2.37883	1.95048	0.0109602	0.0394845
282	WBGene00018999	F57B9.8	-3.69839	0.833584	1.61158e-06	1.2076e-05	-2.17953	0.669938	0.000106719	0.000706347	Tyrosine-protein kinase
283	WBGene00007169	B0393.4	-3.69782	0.999332	5.24574e-05	0.000294512	-2.35004	0.817258	0.000503542	0.00279068
284	WBGene00011340	ugt-30	-3.69495	1.437	0.00086895	0.00363785	-2.50637	2.83808	0.0120788	0.0426795	UDP-glucuronosyltransferase
285	WBGene00002120	ins-37	-3.68584	0.51002	8.47339e-14	1.81922e-12	-2.62565	0.443001	3.02235e-10	5.5652e-09	INSulin related
286	WBGene00017633	F20D6.1	-3.68551	1.48375	0.000985492	0.00407979	-1.87752	1.08916	0.00986409	0.0361396
287	WBGene00020435	T11F8.4	-3.67414	0.915921	1.33278e-05	8.43069e-05	-2.44093	0.738128	0.000101092	0.000674827
288	WBGene00022507	ZC21.8	-3.65862	0.595113	1.79636e-10	2.46264e-09	-2.51345	0.47063	1.23383e-08	1.72084e-07
289	WBGene00044107	F58G6.9	-3.64654	0.524214	4.72113e-13	9.35556e-12	-1.66904	0.515001	0.000177481	0.00111056
290	WBGene00015229	fbxa-125	-3.64616	1.12428	0.000334526	0.00154088	-2.33574	0.877541	0.000999933	0.00510655	F-box A protein
291	WBGene00000746	col-173	-3.6359	0.782918	5.93625e-07	4.74815e-06	-2.33565	0.719878	0.000133148	0.000858393	COLlagen
292	WBGene00001245	elo-7	-3.63476	1.11089	0.000193483	0.000943714	-2.22651	0.889438	0.00117224	0.00585156	Elongation of very long chain fatty acids protein
293	WBGene00020381	T09B4.7	-3.62595	1.47361	0.0011597	0.0047261	-0.959376	0.866843	0.0637091	0.162248
294	WBGene00219694	linc-36	-3.61818	0.900812	8.53504e-06	5.6056e-05	-0.69536	0.563976	0.101354	0.229907
295	WBGene00050907	Y51A2B.9	-3.61643	2.84438	0.00594502	0.019906	-0.591696	0.969043	0.107044	0.239224
296	WBGene00008870	F15H9.1	-3.61118	2.74474	0.00533352	0.0181123	-0.680414	0.98565	0.114951	0.252318
297	WBGene00219580	linc-18	-3.60464	3.06978	0.0073497	0.0238502	-0.366182	0.808688	0.265018	0.45886
298	WBGene00010933	M162.7	-3.60031	1.53174	0.00129046	0.005196	-2.53043	1.28814	0.00513943	0.0210134
299	WBGene00014641	B0285.11	-3.59501	2.99926	0.00729881	0.023729	-0.619102	1.00996	0.0844185	0.200007
300	WBGene00020534	fbxc-49	-3.5949	2.82647	0.00627674	0.0208456	-1.35191	1.87869	0.025723	0.0794176	F-box C protein
301	WBGene00016596	C42D4.3	-3.59323	0.688353	2.01724e-08	2.06098e-07	-1.75743	0.674416	0.000932698	0.00480813
302	WBGene00018580	F47G6.3	-3.58957	0.889254	1.20804e-05	7.71454e-05	-2.33152	0.679788	7.21051e-05	0.00049859
303	WBGene00010672	K08E7.4	-3.58874	0.86904	6.47034e-06	4.32174e-05	-2.36113	0.719465	0.000103207	0.000686738
304	WBGene00008245	fipr-10	-3.58554	0.582841	1.22377e-10	1.72141e-09	-1.74777	0.575257	0.000230762	0.00139598	FIP (Fungus-Induced Protein) Related
305	WBGene00007633	C16D2.1	-3.57375	0.631992	2.65939e-09	3.11254e-08	-1.99729	0.491017	6.57595e-06	5.6187e-05
306	WBGene00002193	kin-5	-3.57361	0.673281	1.72747e-08	1.78676e-07	-2.15139	0.53527	6.26061e-06	5.37222e-05	Tyrosine-protein kinase
307	WBGene00194730	C29E4.17	-3.57238	1.13877	0.000419125	0.00188945	-2.22424	0.849205	0.00108009	0.00546649
308	WBGene00012010	T25B9.4	-3.56965	0.885465	1.22897e-05	7.83624e-05	-2.37268	0.687611	6.14535e-05	0.000430201	Tyrosine-protein kinase
309	WBGene00001695	grd-6	-3.56053	0.909613	9.22015e-06	6.02606e-05	-2.16288	0.944471	0.00162884	0.00780281	GRounDhog (Hedgehog-like family)
310	WBGene00014048	ZK666.8	-3.55612	1.2751	0.000789334	0.00333627	-1.70896	1.03404	0.0109806	0.0395323
311	WBGene00000623	col-46	-3.55412	2.76344	0.00573485	0.0192872	-0.0391453	0.678421	0.897103	0.949478	COLlagen
312	WBGene00022102	Y69F12A.1	-3.55364	0.901397	1.80034e-05	0.000111192	-2.42162	0.73654	0.000104762	0.000695078
313	WBGene00045036	K08E4.7	-3.53658	0.989318	8.01166e-05	0.000431268	-2.07603	0.766212	0.000864892	0.0044925
314	WBGene00018098	F36F12.7	-3.52751	0.691504	4.73031e-08	4.57309e-07	-2.4785	0.611828	4.574e-06	4.04745e-05
315	WBGene00008141	C47E8.1	-3.527	0.703207	8.32192e-08	7.66432e-07	-2.44611	0.604914	4.95784e-06	4.34255e-05
316	WBGene00011467	decr-1.3	-3.51452	0.504017	5.90416e-13	1.15162e-11	-2.25967	0.420531	9.79701e-09	1.3949e-07	Probable 2,4-dienoyl-CoA reductase 3
317	WBGene00013890	ZC412.9	-3.51055	1.01273	0.000115543	0.000596622	-2.4606	0.811919	0.000266689	0.00159043
318	WBGene00011027	R05D7.2	-3.50669	1.54613	0.00161128	0.0063513	-1.88824	1.19829	0.0126977	0.0445112
319	WBGene00185097	C49C3.20	-3.50579	0.653245	1.20804e-08	1.28201e-07	-2.22463	0.540358	3.81308e-06	3.44481e-05
320	WBGene00019912	R06B10.1	-3.50533	1.72723	0.00225763	0.00853501	-1.86853	1.39223	0.0149693	0.0509696
321	WBGene00008581	acl-13	-3.48769	0.688265	7.48572e-08	6.97874e-07	-2.15599	0.555266	1.33888e-05	0.000107399	ACyLtransferase-like
322	WBGene00013116	Y51H4A.22	-3.47707	2.93689	0.00702562	0.0229768	-2.45626	3.61188	0.0106875	0.0387066
323	WBGene00007948	C35A5.4	-3.46869	1.09321	0.000246007	0.00117422	-1.99707	0.953269	0.00393667	0.0166703	Major sperm protein
324	WBGene00015623	C09B8.4	-3.46661	0.969743	9.45246e-05	0.0004984	-0.514064	0.662033	0.232858	0.419949
325	WBGene00017520	F16G10.5	-3.46	1.51799	0.00191825	0.00739917	-1.93554	1.17502	0.0102553	0.0373725
326	WBGene00008788	F14D7.1	-3.44866	2.58279	0.00532195	0.0180804	-0.913719	1.14891	0.0729932	0.180207
327	WBGene00007563	C14A4.13	-3.44556	0.768363	1.46278e-06	1.10252e-05	-2.32817	0.636259	2.89871e-05	0.000216124
328	WBGene00010271	F58G1.9	-3.43708	1.56865	0.00203594	0.00781168	-1.27425	1.04292	0.0321423	0.0953736
329	WBGene00018616	F48G7.5	-3.42841	0.505952	2.23577e-12	4.02511e-11	-2.38241	0.472247	5.24615e-08	6.59815e-07
330	WBGene00008185	best-10	-3.40983	1.59491	0.00227079	0.00857682	-1.96444	1.25518	0.0117176	0.0416518	Bestrophin homolog
331	WBGene00021136	W10G11.3	-3.4041	0.446331	3.50944e-15	8.7736e-14	-0.991923	0.400987	0.00487947	0.0201018
332	WBGene00017962	fbxa-72	-3.40039	0.60625	3.10511e-09	3.59149e-08	-1.04116	0.538228	0.0146541	0.0500628	F-box A protein
333	WBGene00004964	spe-10	-3.3894	1.05316	0.000260864	0.00123702	-1.92239	0.836126	0.0025638	0.0115554	Palmitoyltransferase spe-10
334	WBGene00014128	ZK892.4	-3.38843	1.59842	0.00237114	0.00890575	-2.09625	1.3924	0.0130443	0.0455607	CaiB/baiF CoA-transferase family protein ZK892.4
335	WBGene00255709	Y116A8C.471	-3.37883	2.75841	0.00672377	0.0221194	-1.39512	1.88568	0.0290881	0.0879189
336	WBGene00017393	nep-5	-3.3786	1.64825	0.00234701	0.00882306	-1.69522	1.4211	0.0215709	0.068803	NEPrilysin metallopeptidase family
337	WBGene00008383	D1081.5	-3.378	0.571995	5.72715e-10	7.36739e-09	-2.36209	0.49981	2.37646e-07	2.69146e-06
338	WBGene00017551	F18A12.2	-3.37109	2.48586	0.00489505	0.0168006	-1.26978	1.1854	0.0386757	0.110268
339	WBGene00021792	Y52D5A.1	-3.36866	1.40445	0.00201401	0.00773108	-2.23586	1.31158	0.00748171	0.0287953
340	WBGene00011008	R04B5.11	-3.35548	1.50284	0.00209712	0.00801883	-2.09752	1.12242	0.00653431	0.0257045
341	WBGene00077548	F21C3.7	-3.34391	0.667131	1.03812e-07	9.3902e-07	-1.62223	0.521709	0.000324111	0.00188821
342	WBGene00138711	R07B1.13	-3.3332	1.98871	0.00409915	0.014406	-0.106141	0.701065	0.688864	0.828133
343	WBGene00007507	C10C5.3	-3.32276	0.676573	8.27645e-08	7.62665e-07	-1.4841	0.64842	0.0036513	0.0156111	Aminoacylase
344	WBGene00009705	F44F4.10	-3.32083	0.673969	1.43815e-07	1.27155e-06	-2.0727	0.540074	1.4953e-05	0.000118725
345	WBGene00007538	C12D8.9	-3.3131	0.819948	7.54831e-06	4.99982e-05	-2.08698	0.707291	0.000307649	0.00180514
346	WBGene00023428	K07C5.10	-3.29735	1.03404	0.000318038	0.00147469	-1.35958	0.915416	0.0213866	0.0683203
347	WBGene00021731	Y49G5A.1	-3.29655	1.16627	0.000487052	0.00215901	-0.566994	0.725206	0.189789	0.362961
348	WBGene00017871	F28A10.3	-3.28382	2.98634	0.00853868	0.0271501	-1.58537	3.29218	0.0154444	0.0522616
349	WBGene00020898	T28D9.9	-3.25682	1.04902	0.000371416	0.00169494	-1.58168	0.800633	0.0065798	0.0258647	Uncharacterized lin-8 family protein T28D9.9 [Source:RefSeq peptide;Acc:NP_495304]
350	WBGene00044270	F35E2.10	-3.25597	1.81946	0.00423489	0.0148075	-2.18467	1.91814	0.0138866	0.04789
351	WBGene00001736	grl-27	-3.22293	0.576105	3.72231e-09	4.26116e-08	-1.70045	0.579285	0.00043869	0.00246207	GRound-Like (Grd related)
352	WBGene00016595	C42D4.2	-3.21808	0.948885	0.000122071	0.000625501	-1.25039	1.02951	0.0407125	0.114816
353	WBGene00015544	C06E8.5	-3.20733	0.957557	0.000113627	0.000587976	-0.675012	0.668494	0.128624	0.274394
354	WBGene00011460	ttr-14	-3.20248	0.329802	5.91538e-23	2.90984e-21	-1.49241	0.306616	2.18753e-07	2.49473e-06	TransThyretin-Related family domain
355	WBGene00003764	nlp-26	-3.20043	0.406329	7.51517e-16	1.99827e-14	-2.08302	0.408659	2.54552e-08	3.36963e-07	Neuropeptide-Like Protein
356	WBGene00000033	abu-10	-3.18778	0.941221	7.42164e-05	0.000402096	-0.903375	0.81294	0.0650113	0.16477	Activated in Blocked Unfolded protein response
357	WBGene00013801	Y116A8C.24	-3.18449	0.804954	1.28341e-05	8.15229e-05	-1.9864	0.679695	0.000400895	0.00226782	Tyrosine-protein kinase
358	WBGene00020413	T10E9.3	-3.1823	0.622276	4.85316e-08	4.68373e-07	-2.03352	0.630275	0.000156959	0.000991998
359	WBGene00044922	Y43C5A.7	-3.17323	0.464419	1.47424e-12	2.73355e-11	-0.940641	0.474176	0.0164327	0.0550377
360	WBGene00045247	F54H12.8	-3.17253	1.26306	0.00161747	0.00637123	-2.0692	1.04527	0.00504256	0.0206852
361	WBGene00018471	F45E4.6	-3.16013	0.900251	7.64314e-05	0.000412626	-1.73499	0.746624	0.00260125	0.0116989
362	WBGene00000751	col-178	-3.15888	0.209416	2.68751e-52	1.07021e-49	-1.96588	0.205387	1.75109e-22	1.55119e-20	COLlagen
363	WBGene00013788	Y116A8C.8	-3.15177	3.09997	0.0103881	0.0321026	-1.21043	2.23215	0.0192027	0.0626506
364	WBGene00010289	F58H1.6	-3.15154	0.566232	4.36209e-09	4.91949e-08	-2.1388	0.519439	4.46295e-06	3.96416e-05
365	WBGene00011414	T04A8.13	-3.12297	0.513525	2.10144e-10	2.85977e-09	-2.02039	0.450391	9.65501e-07	9.7973e-06
366	WBGene00022630	fbxa-223	-3.11397	2.92692	0.0105722	0.0325515	-1.03122	1.47383	0.0432276	0.120233
367	WBGene00012901	cnp-2	-3.09905	0.456379	2.07542e-12	3.76072e-11	-1.76367	0.40376	1.74652e-06	1.69662e-05	Calcineurin-interacting protein 2
368	WBGene00000752	col-179	-3.09174	0.271054	3.82594e-31	3.94993e-29	-1.62028	0.26483	1.58113e-10	3.04484e-09	COLlagen
369	WBGene00000693	col-119	-3.08763	0.2097	2.62616e-50	8.96378e-48	-1.98288	0.204335	3.73149e-23	3.66178e-21	COLlagen
370	WBGene00022498	hsd-2	-3.0871	1.63756	0.00448105	0.0155672	-0.801961	1.02521	0.0969054	0.222203	HydroxySteroid Dehydrogenase homolog
371	WBGene00007224	C01G6.2	-3.06887	0.584523	3.04037e-08	3.0268e-07	-1.73807	0.487564	5.64916e-05	0.000397332
372	WBGene00045134	K07C5.12	-3.05161	3.15032	0.0116456	0.0354068	-0.436346	0.86787	0.155288	0.313224
373	WBGene00012138	T28F4.3	-3.0481	0.687776	1.35412e-06	1.02524e-05	-1.95264	0.575442	8.7042e-05	0.000590172	Protein-tyrosine-phosphatase
374	WBGene00022818	ZK783.3	-3.04693	1.67785	0.00488324	0.016767	-1.16207	1.19538	0.0436323	0.121153
375	WBGene00012608	hphd-1	-3.04484	0.2021	3.0264e-52	1.15037e-49	-2.03731	0.198673	1.54417e-25	2.10883e-23	Hydroxyacid-oxoacid transhydrogenase, mitochondrial
376	WBGene00019150	H04J21.1	-3.03851	1.65054	0.00447749	0.0155623	-1.75629	1.41903	0.0208481	0.0670183
377	WBGene00000672	col-97	-3.02773	0.700301	1.5692e-06	1.17637e-05	-1.0901	0.682994	0.0238553	0.0747355	COLlagen
378	WBGene00014241	ZK1251.3	-3.00992	0.96925	0.000313089	0.00145456	-1.51837	0.766475	0.00748904	0.02881
379	WBGene00011895	T21C9.9	-3.00767	1.07553	0.00057748	0.00251127	-0.575934	0.717284	0.183273	0.35335
380	WBGene00009465	F36D1.6	-2.99854	3.23325	0.0123594	0.0372788	-1.51838	3.46001	0.01436	0.0492636
381	WBGene00018168	irld-7	-2.99643	1.65924	0.00560515	0.0189157	-1.95773	1.4761	0.0172572	0.0573538	Insulin/EGF-Receptor L Domain protein
382	WBGene00022795	ZK686.5	-2.99479	1.00943	0.000630016	0.00271573	-1.61026	0.784877	0.0059577	0.0238192	Putative zinc finger protein ZK686.5 [Source:RefSeq peptide;Acc:NP_001023030]
383	WBGene00020182	ugt-53	-2.99284	0.494314	2.65131e-10	3.56456e-09	0.119261	0.440284	0.743771	0.862444	UDP-GlucuronosylTransferase
384	WBGene00020567	T19D2.1	-2.98486	0.815271	4.09506e-05	0.000235603	-1.72127	0.769622	0.00338781	0.0146335
385	WBGene00007344	C05E7.2	-2.97253	0.716451	4.28385e-06	2.94724e-05	-1.53615	0.708302	0.00417999	0.017533
386	WBGene00010323	dhhc-12	-2.96329	0.77899	2.54336e-05	0.000152684	-1.89331	0.677611	0.000703463	0.00373327	Palmitoyltransferase
387	WBGene00017336	ugt-41	-2.93855	0.45124	1.30853e-11	2.12272e-10	-1.38301	0.412616	0.000181583	0.0011332	UDP-GlucuronosylTransferase
388	WBGene00016183	C28F5.1	-2.91742	1.65822	0.00595375	0.0199312	-1.43067	1.30504	0.0252125	0.0781357
389	WBGene00019812	R01H2.4	-2.88898	1.57364	0.00535383	0.0181739	-1.20944	1.16829	0.0451234	0.124304
390	WBGene00017271	F08F8.6	-2.88853	0.684299	3.99431e-06	2.7651e-05	-1.59133	0.578017	0.000946466	0.00486533
391	WBGene00019236	H23N18.5	-2.87444	0.554382	3.34437e-08	3.30583e-07	-1.21296	0.541882	0.00602018	0.0240162
392	WBGene00195257	W01A8.10	-2.86583	1.68495	0.00713617	0.0232895	-0.542977	0.794301	0.191215	0.364841
393	WBGene00006644	tsp-18	-2.84484	1.64093	0.00634542	0.0210528	-1.75346	1.41433	0.022038	0.0699242	TetraSPanin family
394	WBGene00021360	Y37E11AL.4	-2.83665	1.34637	0.00413486	0.0145163	-1.66607	1.37969	0.0237338	0.0744116
395	WBGene00007503	C09H10.9	-2.83431	0.969131	0.000614884	0.00265735	-1.67663	0.81067	0.00499586	0.0205142
396	WBGene00011405	clec-155	-2.81853	2.94423	0.0129003	0.0386592	-0.816808	1.21264	0.0443383	0.122656
397	WBGene00008092	gmeb-3	-2.79556	1.61223	0.00653566	0.0215946	-0.544141	0.76599	0.202597	0.380053	GMEB (Glucocorticoid Modulatory Element Binding protein) transcriptional regulator homolog
398	WBGene00017833	F26F12.2	-2.79144	1.70702	0.00801901	0.025782	-1.71531	1.61823	0.0251466	0.077976
399	WBGene00015511	C06A6.7	-2.76806	0.821364	0.000129124	0.000657909	-1.71242	0.763671	0.00314139	0.0137393
400	WBGene00016196	C28H8.5	-2.74139	1.63888	0.00738908	0.0239547	-0.794223	0.890316	0.100542	0.228549
401	WBGene00000713	col-140	-2.74128	0.20024	1.32705e-43	3.36287e-41	-1.6951	0.195517	7.2183e-19	4.16526e-17	COLlagen
402	WBGene00004144	pqn-60	-2.72984	0.654404	4.74657e-06	3.24291e-05	-1.24842	0.633442	0.0101733	0.0370984	Prion-like-(Q/N-rich)-domain-bearing protein
403	WBGene00010247	F58D5.8	-2.72844	1.69683	0.00755799	0.024436	-1.34406	1.18527	0.0321599	0.0954085
404	WBGene00022700	ZK353.4	-2.70325	0.607659	1.65544e-06	1.23825e-05	0.382762	0.370151	0.241745	0.430762
405	WBGene00019216	H20J04.1	-2.70178	1.64543	0.00770475	0.0248528	-1.69432	1.25786	0.0186453	0.0612466
406	WBGene00009398	nspb-11	-2.69689	1.13228	0.00163241	0.00642249	0.00725448	0.621906	0.988132	0.994414	Nematode Specific Peptide family, group B
407	WBGene00194670	K07E3.9	-2.69403	1.15098	0.00295566	0.0108312	-0.900581	0.887602	0.0779179	0.188949
408	WBGene00015616	C08G5.3	-2.69253	3.49368	0.0157653	0.0458963	-0.815663	1.36492	0.0315179	0.0940486
409	WBGene00011269	R17.3	-2.68823	0.896914	0.00039127	0.00177536	-1.53841	0.893579	0.0114806	0.0409805
410	WBGene00011257	npax-3	-2.6864	1.61235	0.00647932	0.0214285	-0.465799	0.758924	0.257262	0.449672	N-terminal PAX (PAI domain only) protein
411	WBGene00219570	linc-82	-2.67912	1.27239	0.00460503	0.0159361	-0.8318	0.884621	0.0947422	0.218435
412	WBGene00008390	D1086.3	-2.67319	0.346622	1.93078e-15	4.94522e-14	-0.883599	0.331671	0.0033625	0.0145318
413	WBGene00010661	tyr-2	-2.65964	0.419053	4.53564e-11	6.82182e-10	-1.61106	0.395484	7.47634e-06	6.28642e-05	TYRosinase
414	WBGene00010216	F57G8.7	-2.65312	1.0571	0.00149155	0.00592828	-0.714101	0.659579	0.120673	0.261447
415	WBGene00022003	Y59E9AR.8	-2.6418	0.889047	0.000607979	0.00263159	-1.56389	0.692541	0.00409709	0.017256
416	WBGene00008482	cut-4	-2.62991	0.818387	0.000215182	0.00104165	-1.46551	0.837376	0.0112786	0.0403568	CUTiclin
417	WBGene00012302	dot-1.3	-2.62276	2.90502	0.0149849	0.0439765	-0.911638	1.32467	0.036389	0.105082	Histone-lysine N-methyltransferase, H3 lysine-79 specific
418	WBGene00000696	col-122	-2.62132	0.196742	2.37668e-41	5.3e-39	-1.48218	0.192182	2.57914e-15	9.58434e-14	COLlagen
419	WBGene00004146	pqn-63	-2.61483	1.18153	0.00307853	0.0112151	-0.890607	1.01777	0.06924	0.173053	Prion-like-(Q/N-rich)-domain-bearing protein
420	WBGene00015449	ugt-63	-2.6123	0.511621	4.78291e-08	4.6186e-07	-1.11075	0.496099	0.0070903	0.027463	UDP-GlucuronosylTransferase
421	WBGene00000754	col-181	-2.61209	0.19543	2.52346e-41	5.55327e-39	-1.57335	0.191661	4.11008e-17	1.90271e-15	COLlagen
422	WBGene00019021	F57H12.6	-2.60917	0.470703	2.85341e-09	3.32103e-08	0.286212	0.378244	0.388022	0.59147
423	WBGene00014604	Y73F8A.t4	-2.6077	4.05901	0.0146369	0.0431217	-0.526131	0.965721	0.102487	0.231822
424	WBGene00021779	Y51H7C.1	-2.60758	0.227297	3.38422e-31	3.5156e-29	-1.59419	0.228634	5.23568e-13	1.48068e-11
425	WBGene00001730	grl-21	-2.60207	0.87577	0.000348368	0.00159892	-1.07559	0.835443	0.0343511	0.100347	GRound-Like (Grd related)
426	WBGene00020202	T04A6.3	-2.58601	1.73129	0.0103364	0.031955	-1.28601	1.57378	0.0342353	0.100205
427	WBGene00015243	B0524.4	-2.57977	3.44285	0.0154181	0.0450345	-1.11014	2.0857	0.0177526	0.0587849
428	WBGene00015421	C04E6.4	-2.57705	4.22738	0.0160007	0.0464524	-0.369313	0.846137	0.159662	0.31987
429	WBGene00014809	M142.3	-2.56561	1.58008	0.00889646	0.0280954	-1.11594	1.12566	0.0536909	0.142307
430	WBGene00000702	col-128	-2.55776	2.7954	0.0148971	0.0437959	-0.345636	0.777576	0.308944	0.509579	COLlagen
431	WBGene00017658	F21C10.9	-2.55727	0.461246	6.08247e-09	6.72368e-08	-1.15764	0.489399	0.00524833	0.0213901
432	WBGene00016287	C31H1.2	-2.54693	1.62037	0.00961128	0.0300128	-0.775402	0.906625	0.103107	0.232616
433	WBGene00008565	acox-1.2	-2.54426	0.345394	2.9738e-14	6.71212e-13	-1.27944	0.379008	0.000185225	0.00115154	Acyl-coenzyme A oxidase
434	WBGene00044346	Y59E9AL.8	-2.54095	2.87138	0.0156316	0.0455705	-0.680466	1.01667	0.103355	0.232919
435	WBGene00022799	ZK688.4	-2.53286	0.658041	2.20744e-05	0.000133912	-1.47843	0.576085	0.0019883	0.00926926
436	WBGene00006950	wrt-4	-2.53266	0.734723	8.05411e-05	0.000432996	-1.35907	0.737546	0.00990523	0.0362798	Warthog protein 4 Warthog protein 4 N-product Warthog protein 4 C-product
437	WBGene00000603	col-14	-2.5224	0.731924	7.05279e-05	0.000384478	-0.890101	0.677108	0.0561953	0.147696	Cuticle collagen 14
438	WBGene00015056	B0222.5	-2.5212	0.333713	9.10264e-15	2.15946e-13	-1.26895	0.310076	1.1627e-05	9.45157e-05
439	WBGene00012684	Y39B6A.25	-2.51207	1.22522	0.00612843	0.0204464	-1.25216	1.06364	0.0352448	0.102501
440	WBGene00007851	clec-245	-2.48761	0.820485	0.000456152	0.00203933	-1.08811	0.856875	0.0472564	0.128749	C-type LECtin
441	WBGene00010135	F55H12.4	-2.47922	0.211309	3.35736e-32	4.01085e-30	-1.35121	0.206189	1.30558e-11	2.92729e-10
442	WBGene00004026	phy-3	-2.47712	0.457519	1.28577e-08	1.35932e-07	-0.526052	0.337985	0.0837594	0.198963	Proline HYdroxylase
443	WBGene00017089	poml-2	-2.47254	0.312381	6.62661e-16	1.77612e-14	-1.39214	0.286755	2.98343e-07	3.31699e-06	PON (Paraoxonase) and MEC-6 Like
444	WBGene00006759	unc-22	-2.47217	1.35105	0.00500399	0.0171149	-0.268657	0.71303	0.415785	0.618516	Twitchin
445	WBGene00014102	best-25	-2.4682	1.28801	0.00835692	0.0266888	-1.05507	0.983593	0.0560268	0.147468	Bestrophin homolog 25
446	WBGene00011260	cnnm-5	-2.46721	1.69335	0.0113115	0.034548	-1.01212	1.10039	0.0613731	0.158163	Metal transporter cnnm-5
447	WBGene00017506	F16B4.4	-2.43249	0.380096	4.04085e-11	6.12167e-10	-0.887293	0.369685	0.00644419	0.025423
448	WBGene00000610	col-33	-2.36274	0.757007	0.000287746	0.00134768	-0.317032	0.550519	0.425517	0.626868	COLlagen
449	WBGene00003816	asns-1	-2.36196	1.02281	0.00324678	0.0117589	-1.1021	0.957958	0.0465344	0.127288	Asparagine synthetase
450	WBGene00009811	F47B8.10	-2.36154	1.20231	0.00666964	0.0219875	-0.556197	0.74434	0.196954	0.372336
451	WBGene00008511	F01G10.9	-2.35928	1.00491	0.00289315	0.01063	-0.848534	0.841558	0.0812707	0.194606
452	WBGene00021137	W10G11.4	-2.35707	1.4383	0.0127338	0.0382427	-0.215803	0.671806	0.559714	0.737702
453	WBGene00003554	nas-38	-2.35695	1.31296	0.00936064	0.0292958	-1.19229	0.987394	0.0388814	0.110796	Zinc metalloproteinase nas-38
454	WBGene00021235	Y19D10B.6	-2.35636	1.58554	0.0127902	0.0383637	-0.927713	0.955004	0.0728051	0.179932
455	WBGene00020675	T22B11.1	-2.35473	1.22203	0.0104832	0.0323468	-0.715609	0.736819	0.124759	0.268379
456	WBGene00020560	T19C3.2	-2.35073	0.604642	1.53667e-05	9.59342e-05	-0.618441	0.537208	0.132147	0.2794
457	WBGene00009846	F48F5.2	-2.32015	1.28734	0.0101105	0.0313492	-1.07881	0.938603	0.0489902	0.132359
458	WBGene00000675	col-101	-2.30158	0.235434	4.28034e-24	2.33188e-22	-1.03487	0.224705	1.54966e-06	1.51889e-05	COLlagen
459	WBGene00000680	col-106	-2.29649	0.183951	2.04237e-36	3.31637e-34	-1.23086	0.179339	2.11967e-12	5.47043e-11	COLlagen
460	WBGene00016336	C33C12.4	-2.29454	0.539396	4.25647e-06	2.93323e-05	-0.237603	0.417629	0.496929	0.687832
461	WBGene00045060	F55B11.7	-2.26495	0.915344	0.00266614	0.00988062	-0.469697	0.562612	0.255302	0.447571
462	WBGene00020388	T10B5.2	-2.25862	1.02293	0.0047411	0.0163427	-1.07985	0.792704	0.0377267	0.108202
463	WBGene00020033	R12E2.7	-2.23508	0.761567	0.000446279	0.00200001	-0.676108	0.643778	0.123919	0.267103
464	WBGene00003879	ora-1	-2.23134	0.468333	3.59319e-07	2.99881e-06	0.609503	0.331878	0.0420303	0.117742	Onchocerca Related Antigen family
465	WBGene00008892	clec-246	-2.21706	1.1326	0.00897532	0.0283124	-0.861216	0.877759	0.0812469	0.194603	C-type LECtin
466	WBGene00009782	F46C5.7	-2.21059	1.26592	0.0149665	0.0439502	-0.747914	0.804132	0.116364	0.254398
467	WBGene00011793	T16A9.3	-2.20917	0.641373	0.000123437	0.000631532	-1.08417	0.492415	0.00837673	0.0315751
468	WBGene00013083	Y51A2D.18	-2.18693	0.330113	7.4095e-12	1.24422e-10	-0.516711	0.321098	0.0765178	0.186298
469	WBGene00006952	wrt-6	-2.17026	0.776972	0.000804585	0.00339815	-0.317825	0.608855	0.426688	0.628094	Warthog protein 6 Warthog protein 6 N-product Warthog protein 6 C-product
470	WBGene00001478	fmo-3	-2.16735	0.453477	3.39504e-07	2.84622e-06	-1.05501	0.420069	0.00396673	0.0167676	Flavin-containing monooxygenase
471	WBGene00000678	col-104	-2.1668	0.922093	0.00224529	0.00850373	-0.890079	0.817959	0.0666214	0.16771	COLlagen
472	WBGene00009515	clec-170	-2.1666	0.501331	3.16585e-06	2.2398e-05	-0.923664	0.533682	0.0309481	0.0926352	C-type LECtin
473	WBGene00000704	col-130	-2.16032	1.10607	0.00546777	0.0185193	-1.1216	1.06984	0.0361068	0.10447	COLlagen
474	WBGene00010760	K10H10.4	-2.155	1.08113	0.00514024	0.0175412	-0.377481	0.678593	0.343255	0.545832
475	WBGene00009090	fipr-3	-2.14616	0.742541	0.000667627	0.00286383	-0.553081	0.611179	0.181027	0.35034	FIP (Fungus-Induced Protein) Related
476	WBGene00206384	D1005.10	-2.14413	1.42117	0.0133404	0.0398213	-0.159875	0.725065	0.565768	0.742627
477	WBGene00000683	col-109	-2.13813	0.793405	0.000938386	0.00390217	-1.07874	0.765697	0.0328058	0.0967468	COLlagen
478	WBGene00018465	F45E1.4	-2.11462	0.270853	1.30343e-15	3.39033e-14	-1.08938	0.261974	1.09246e-05	8.91598e-05
479	WBGene00194678	R10D12.18	-2.10667	0.838587	0.0025995	0.00966019	-0.377483	0.511364	0.338216	0.54075
480	WBGene00195183	R04A9.9	-2.09881	0.355355	9.01494e-10	1.12771e-08	-0.684129	0.323796	0.0199294	0.0645461
481	WBGene00001752	gst-4	-2.09808	0.318731	1.2329e-11	2.00586e-10	-0.267796	0.290485	0.31435	0.515569	Glutathione S-transferase 4
482	WBGene00012428	Y11D7A.3	-2.09375	0.418085	1.32793e-07	1.17948e-06	-1.06291	0.404723	0.00263641	0.0118339
483	WBGene00009360	F33E2.4	-2.08198	0.903972	0.00381872	0.0135572	-1.05287	0.787579	0.0432695	0.120289
484	WBGene00011285	ttr-28	-2.07496	1.11887	0.0110757	0.0339082	-0.323288	0.645745	0.421154	0.623081	TransThyretin-Related family domain
485	WBGene00044644	B0205.13	-2.07392	0.689197	0.000443053	0.00198714	-0.67468	0.58503	0.113529	0.250102
486	WBGene00003541	nas-22	-2.05113	0.733998	0.00112323	0.00459204	-0.88749	0.64938	0.0590027	0.15339	Zinc metalloproteinase nas-22
487	WBGene00000687	col-113	-2.04354	0.520583	1.88173e-05	0.000115834	-0.699736	0.472881	0.0679762	0.17044	COLlagen
488	WBGene00015103	B0280.7	-2.04274	0.885839	0.00354069	0.0126914	-0.319109	0.61776	0.426263	0.627664
489	WBGene00003015	lin-29	-2.03611	0.866165	0.00356236	0.0127581	-0.778029	0.639341	0.0854428	0.202084	Transcription factor
490	WBGene00018207	F39G3.2	-2.01905	0.57902	0.000102338	0.00053471	-0.986799	0.563462	0.0259716	0.0800342
491	WBGene00015802	kynu-1	-2.00853	0.321217	1.09546e-10	1.55399e-09	-0.623481	0.306855	0.0264659	0.0812977	Kynureninase
492	WBGene00019346	K02G10.5	-2.00605	1.07797	0.0103964	0.0321167	-0.815123	0.844478	0.0889031	0.207719	Solute carrier organic anion transporter family member
493	WBGene00018292	F41E6.11	-1.99922	0.877954	0.00358492	0.0128252	-0.975872	0.827212	0.0523082	0.139189
494	WBGene00011879	pho-7	-1.99736	0.400356	1.33605e-07	1.18606e-06	-0.505712	0.382331	0.129567	0.275616	Intestinal acid PHOsphatase
495	WBGene00001071	dpy-9	-1.99718	0.545527	5.25172e-05	0.000294748	-0.93156	0.514265	0.0247423	0.0769375	DumPY: shorter than wild-type
496	WBGene00006487	zipt-22	-1.98672	0.923466	0.00617577	0.0205675	-0.936095	0.736465	0.058684	0.152823	Zrt (ZRT), Irt-(IRT-) like Protein Transporter
497	WBGene00018282	F41D9.2	-1.98162	0.446762	2.09952e-06	1.5354e-05	-0.933664	0.42439	0.0103056	0.0375225
498	WBGene00022581	ZC262.4	-1.97608	1.1029	0.0145087	0.0427818	-0.310194	0.623312	0.440018	0.640012
499	WBGene00044724	R02E4.3	-1.9735	0.787753	0.00194577	0.00749149	0.533625	0.625014	0.206981	0.386245
500	WBGene00007537	fipr-8	-1.95686	1.09682	0.00977995	0.0304372	-0.793237	0.895569	0.0886251	0.207365	FIP (Fungus-Induced Protein) Related
501	WBGene00000012	abf-1	-1.93225	0.43088	1.79485e-06	1.33122e-05	0.0464329	0.369052	0.892483	0.946877	Antibacterial factor-related peptide 1
502	WBGene00007999	tag-297	-1.9126	0.690156	0.000978561	0.00405677	-0.797082	0.634332	0.0722666	0.179006
503	WBGene00206464	F59C6.18	-1.89951	0.703845	0.00123651	0.00500622	-0.269296	0.506952	0.491248	0.683642
504	WBGene00012778	Y42A5A.3	-1.89634	0.523273	7.53261e-05	0.00040758	-0.634317	0.471292	0.0987375	0.225332
505	WBGene00011227	R11.2	-1.88897	0.705643	0.0015681	0.00620159	-0.707551	0.574013	0.0987077	0.225295
506	WBGene00022287	Y75B7AR.1	-1.88874	0.593834	0.000309298	0.00143855	-0.825975	0.552429	0.0528046	0.140185
507	WBGene00016662	C45B2.8	-1.85083	0.940637	0.00894135	0.0282212	-0.187052	0.509708	0.621224	0.782813
508	WBGene00004156	pqn-74	-1.84987	0.67938	0.00126165	0.00509919	-0.800848	0.626942	0.071699	0.177788	Prion-like-(Q/N-rich)-domain-bearing protein
509	WBGene00021540	Y42H9AR.5	-1.82665	0.553068	0.000228121	0.00109699	-0.560247	0.461108	0.14062	0.291411
510	WBGene00019961	R08E5.1	-1.8199	0.814182	0.00552703	0.0186898	0.541434	0.674517	0.217974	0.400825
511	WBGene00003765	nlp-27	-1.81586	0.264639	2.22004e-12	4.00109e-11	0.26306	0.249771	0.263216	0.456513	Neuropeptide-Like Protein
512	WBGene00017305	nspb-12	-1.80606	1.10531	0.0139351	0.0413088	-0.300117	0.665569	0.435548	0.636765	Nematode Specific Peptide family, group B
513	WBGene00016283	zmp-3	-1.80151	0.424784	6.61063e-06	4.41192e-05	-0.555446	0.356202	0.0793659	0.191328	Matrix metalloproteinase-C
514	WBGene00018174	F38B6.4	-1.7922	0.268183	6.6202e-12	1.11954e-10	0.0510403	0.239137	0.823266	0.90994	Trifunctional purine biosynthetic protein adenosine-3 Phosphoribosylamine--glycine ligase Phosphoribosylformylglycinamidine cyclo-ligase Phosphoribosylglycinamide formyltransferase [Source:UniProtKB/TrEMBL;Acc:Q20143]
515	WBGene00015674	C10E2.4	-1.7824	0.811303	0.00605541	0.0202412	-0.434154	0.576475	0.294004	0.492349
516	WBGene00010238	F58B4.5	-1.77928	0.27339	3.18564e-11	4.8791e-10	-0.767382	0.284143	0.00377535	0.0160786
517	WBGene00019382	K04C2.5	-1.76952	0.909114	0.0105416	0.0324813	-0.300839	0.58063	0.453791	0.651502
518	WBGene00012924	Y47D3A.5	-1.76908	0.481909	6.51688e-05	0.000358064	-0.482251	0.381801	0.147641	0.301464
519	WBGene00013986	ZK512.7	-1.75562	0.443974	2.12023e-05	0.000129278	-0.534124	0.406974	0.120251	0.260675
520	WBGene00022814	ZK742.4	-1.75205	0.457522	3.3321e-05	0.000195336	-0.393569	0.370939	0.227202	0.413112
521	WBGene00010456	K01C8.1	-1.75104	0.233329	1.80695e-14	4.15128e-13	0.0588399	0.218897	0.783716	0.887163
522	WBGene00045239	Y49E10.29	-1.74852	0.366047	5.07433e-07	4.11382e-06	-0.608422	0.30878	0.0313899	0.093718
523	WBGene00022246	acp-7	-1.74629	0.387607	1.90507e-06	1.40362e-05	-0.700651	0.371667	0.0324958	0.0961054	ACid Phosphatase family
524	WBGene00010871	M05B5.3	-1.70893	0.832211	0.00925078	0.0290226	-0.674589	0.626396	0.125522	0.269671
525	WBGene00023263		-1.70315	0.502202	0.000141399	0.000713392	-0.407585	0.434963	0.25923	0.451751
526	WBGene00009049	F22B8.7	-1.70018	0.181025	2.00245e-21	8.72163e-20	-0.57071	0.174801	0.000780917	0.00409002
527	WBGene00019730	asns-2	-1.69693	0.562772	0.000527768	0.00231976	-0.362429	0.452263	0.324705	0.526336	Asparagine synthetase
528	WBGene00017388	F11G11.13	-1.67749	0.677206	0.00355824	0.0127461	-0.0261147	0.479561	0.944092	0.973986
529	WBGene00045322	C09F9.7	-1.66334	0.613664	0.00172154	0.00672885	-0.364043	0.4776	0.342007	0.544621
530	WBGene00008998	ncs-4	-1.64235	0.610695	0.00189911	0.00733547	-0.592274	0.532109	0.146209	0.299285	Neuronal Calcium Sensor family
531	WBGene00119204	ZC116.5	-1.63887	0.669781	0.003736	0.0133145	-0.607863	0.570238	0.145644	0.298613
532	WBGene00007072	ugt-1	-1.63222	0.463222	0.000123097	0.000630182	0.322564	0.342681	0.297061	0.496404	UDP-GlucuronosylTransferase
533	WBGene00014182	ZK1025.2	-1.61928	0.925503	0.0166313	0.0479913	0.288083	0.654108	0.453837	0.651502
534	WBGene00235318	K11D5.2	-1.61253	0.899377	0.0157859	0.0459322	-0.385759	0.596687	0.34926	0.552158
535	WBGene00015281	C01B10.7	-1.60096	0.846133	0.0137432	0.0408558	-0.482926	0.625496	0.246215	0.436072
536	WBGene00003844	odc-1	-1.56627	0.178819	9.34439e-19	3.24917e-17	-0.255997	0.167714	0.115752	0.253501	Ornithine decarboxylase
537	WBGene00014183	ZK1025.3	-1.55083	0.857673	0.0152177	0.0445192	0.499406	0.696104	0.228394	0.414354
538	WBGene00012777	lact-8	-1.526	0.597735	0.00296428	0.0108532	-0.423726	0.497008	0.275349	0.470582	Beta-LACTamase domain containing
539	WBGene00000920	daf-28	-1.47624	0.5785	0.00322294	0.0116979	-0.359688	0.492511	0.345793	0.548316
540	WBGene00013891	ZC434.3	-1.4586	0.743653	0.0122213	0.0369557	-0.0393392	0.545038	0.919364	0.960754
541	WBGene00014793	H40L08.2	-1.42715	0.201823	4.16574e-13	8.27458e-12	-0.272075	0.18992	0.139257	0.289427
542	WBGene00014039	ZK662.2	-1.41371	0.651658	0.00875334	0.0277115	-0.400702	0.53217	0.314185	0.515505
543	WBGene00011103	R07E3.2	-1.40041	0.682124	0.0115867	0.0352533	-0.397433	0.547942	0.326315	0.528067
544	WBGene00016201	tdo-2	-1.39994	0.418354	0.000294434	0.0013763	-0.310914	0.375652	0.340407	0.542981	Tryptophan 2,3-dioxygenase
545	WBGene00016614	trpp-12	-1.38819	0.238396	2.28105e-09	2.69806e-08	-0.231546	0.234881	0.299868	0.499505	TRansport Protein Particle
546	WBGene00219700	linc-6	-1.37727	0.358884	2.63947e-05	0.000157887	0.285668	0.321204	0.329885	0.531161
547	WBGene00015247	B0545.4	-1.37703	0.358651	4.66168e-05	0.000264832	-0.328254	0.284945	0.210973	0.391732
548	WBGene00008192	C49C3.2	-1.36748	0.644719	0.0111109	0.0340099	-0.245106	0.450614	0.503042	0.693085
549	WBGene00219886	F09E10.15	-1.35782	0.368129	7.56306e-05	0.000409095	-0.318109	0.338936	0.298654	0.498202
550	WBGene00219959	F52D2.14	-1.34315	0.380322	0.000121428	0.000622586	0.191876	0.349477	0.5265	0.710908
551	WBGene00011707	T11B7.2	-1.33877	0.438714	0.00084955	0.00356466	0.36348	0.372151	0.266231	0.460426
552	WBGene00022038	Y65B4BL.6	-1.32797	0.657598	0.0130414	0.0390262	-0.091054	0.498374	0.809763	0.901766
553	WBGene00004124	pqn-37	-1.3102	0.630878	0.0127479	0.038271	-0.299843	0.506423	0.443458	0.643366	Prion-like-(Q/N-rich)-domain-bearing protein
554	WBGene00016957	atic-1	-1.30863	0.241314	2.54516e-08	2.56278e-07	-0.176287	0.222216	0.403122	0.606812	5-Aminoimidazole-4-carboxamide ribonucleotide formylTransferase/IMP Cyclohydrolase homolog
555	WBGene00017909	F28H1.4	-1.28315	0.335788	5.57835e-05	0.000311201	-0.199829	0.29149	0.458089	0.655675
556	WBGene00045308	C37H5.14	-1.27422	0.558432	0.00819175	0.0262516	-0.209691	0.473448	0.576851	0.751237
557	WBGene00013400	Y62H9A.12	-1.27161	0.529258	0.00606047	0.020252	-0.243232	0.404131	0.481199	0.675104
558	WBGene00018877	aman-1	-1.24718	0.367582	0.000287384	0.00134674	-0.127531	0.332275	0.667686	0.815361	Alpha-mannosidase
559	WBGene00194674	F23D12.11	-1.23649	0.173359	4.90896e-13	9.69332e-12	0.0574835	0.166714	0.725513	0.849927
560	WBGene00235109	Y57G11A.226	-1.21113	0.606654	0.0164689	0.0476132	0.666196	0.578195	0.124526	0.268095
561	WBGene00016797	C50A2.3	-1.21025	0.455796	0.00336273	0.0121289	-0.052321	0.39385	0.876468	0.938937
562	WBGene00008878	ppfr-1	-1.2012	0.461327	0.00323987	0.0117389	-0.0944633	0.402353	0.778311	0.88461	Protein Phosphatase Four Regulatory subunit
563	WBGene00011339	T01G5.1	-1.18737	0.45103	0.00371846	0.0132576	0.250138	0.386304	0.457715	0.655342
564	WBGene00003981	pes-8	-1.14844	0.382883	0.00126028	0.00509751	0.069945	0.322284	0.814732	0.904294	Patterned Expression Site
565	WBGene00015116	pacs-1	-1.09916	0.211094	8.38847e-08	7.71288e-07	0.709474	0.19894	0.000220253	0.00134083	Probable multifunctional protein ADE2 Phosphoribosylaminoimidazole-succinocarboxamide synthase Phosphoribosylaminoimidazole carboxylase
566	WBGene00001172	egl-3	-1.09412	0.440199	0.00613594	0.0204674	0.128404	0.386195	0.702145	0.836285	Neuroendocrine convertase 2
567	WBGene00044209	Y32F6A.6	-1.04766	0.288239	0.0001476	0.000740878	0.0136475	0.247633	0.951408	0.977339
568	WBGene00017436	F13H8.3	-1.03505	0.228551	3.42255e-06	2.39808e-05	0.0624484	0.220906	0.771224	0.879773
569	WBGene00019232	ugt-13	-1.01646	0.372665	0.00362152	0.0129423	0.362254	0.348157	0.24938	0.440249	UDP-GlucuronosylTransferase
